# Supplementary material for: Mental health among single and partnered parents in South Korea
Source: PLoS One. 2017 Aug 14;12(8):e0182943. doi: 10.1371/journal.pone.0182943 (PMC5555686; doi:10.1371/journal.pone.0182943)
Supplement: S1 File — (XLSX) [file pone.0182943.s001.xlsx]

## Sheet: sgdata
kstrata	psu	wt6i	year	ptsg3059m2	ptsg3059m2f	ptsg3059m2m	sgfm	sg	sex	age	childno	childno123	age3gr_child	ChrDno	ChrDno3g	edu3g	allowincm	job	house	house2G	LWP	depress	mh_suicide	AUDIT20depen	mh_poor31
412	A101	1047.47	2007	1		1	2	0	2	38	3	3	1	0	0	4	4	1	1	0	1	0	0	0	0
412	A101	646.62	2007						1	10						2	4	4	1	0
412	A101	515.71	2007						1	7						2	4	4	1	0
412	A101	494.896	2007						1	3						2	4	4	1	0
412	A101	3016.51	2007						1	20						3	4	4	1	0		0	0	0	0
412	A101		2007						2	25						9	1	4	2	1
412	A101	3016.51	2007						1	23						3	1	1	2	1		0	0	0	0
412	A101	539.17	2007						2	77						2	1	4	2	1		0	0	0	0
412	A101	945.766	2007	1	1		1	0	1	37	3	3	1	0	0	3	4	3	1	0	0	0	0	0	0
412	A101	521.407	2007	1		1	2	0	2	30	3	3	1	1	1	3	4	2	1	0	0	0	0	0	0
412	A101	518.458	2007						2	5						2	4	4	1	0
412	A101	494.896	2007						1	3						2	4	4	1	0
412	A101	600.998	2007						2	2						2	4	4	1	0
412	A101	859.527	2007						2	63						2		4	2	1		1	1	0	1
412	A101	468.124	2007						1	75						3	1	4	2	1		0	0	0	0
412	A101	352.986	2007						2	70						2	1	4	2	1		1	1	0	1
412	A101	1157.64	2007						1	41						3	4	3	2	1		0	0	0	0
412	A101	499.043	2007				1	0	1	63						2	4	3	1	0		0	0	0	0
412	A101	517.341	2007	1		1	2	0	2	54	2	2	3	1	1	2	4	2	1	0	1	0	0	0	0
412	A101	1565.96	2007						2	21						3	4	4	1	0		0	0	0	0
412	A101	1005.11	2007						2	18						3	4	4	1	0
412	A101		2007						1	65						9	1	4	2	1
412	A101	859.527	2007						2	64						2	1	2	2	1		0	0	0	0
412	A101	870.787	2007						1	54						3	1	2	2	1		0	0	0	0
412	A101	517.341	2007						2	51						3	1	4	2	1		0	0	0	0
412	A101	1565.96	2007						2	24						3	1	1	2	1		0	0	0	0
412	A101	1058.96	2007						2	71						2	3	4	1	0		1	1	0	1
412	A101		2007						2	71						9	2	4	2	1
412	A101	2801.35	2007						2	22						3	4	4	2	1		0	0	0	0
412	A101		2007						2	47						9	4	4	2	1
412	A101		2007						1	28						9	2	4	2	1
412	A101	862.16	2007						1	14						2	2	4	2	1				0
412	A101	1236.71	2007						2	47						2	2	2	2	1		0	0	0	0
412	A101		2007						1	31						9	4	4	2	1
412	A101	1034.68	2007						2	52						2	4	3	2	1		1	1	0	1
412	A101	352.986	2007						2	73						3	2	4	2	1		0	0	0	0
412	A101	539.17	2007						2	79						2	2	4	1	0		1	1	0	1
412	A102	434.029	2007						2	9						2		4
412	A102	1384.46	2007	1	1		1	0	1	41	2	2	1	0	0	3	4	2	1	0	0	0	0	0	0
412	A102	852.036	2007	1		1	2	0	2	41	2	2	1	1	1	3	4	2	1	0	0	0	0	0	0
412	A102	541.32	2007						1	10						2	4	4	1	0
412	A102	431.728	2007						1	6						2	4	4	1	0
412	A102	1451.41	2007						1	31						3	4	3	1	0		0	0	0	0
412	A102	1451.41	2007						1	34						3	4	3	1	0		0	0	0	0
412	A102	421.576	2007						2	67						2	2	4	2	1		0	0	0	0
412	A102		2007						1	14						9	4	4	2	1
412	A102	431.728	2007						1	7						2	4	4	2	1
412	A102	418.503	2007						1	71						4	1	4	2	1		0	0	0	0
412	A102	421.576	2007						2	67						3	1	4	2	1		1	0	0	1
412	A102	1824.17	2007						1	25						3	4	4	1	0		0	0	0	0
412	A102	644.811	2007						2	76						2	2	4	1	0		0	1	0	1
412	A102	1041.4	2007						1	54						2	1	3	2	1		0	0	0	0
412	A102	514.021	2007						2	55						3	1	4	2	1		0	0	0	0
412	A102	843.153	2007						2	67						2	1	4	2	1		1	1	0	1
412	A102		2007						1	38						9	3	4	2	1
412	A102	1232.52	2007						2	46						3	4	2	2	1		1	1	0	1
412	A102	702.627	2007						2	68						2	2	4	2	1		1	1	0	1
412	A102	3016.51	2007						1	24						4	3	3	2	1		0	0	0	0
412	A102	627.754	2007						1	71						2	2	2	2	1		0	0	0	0
412	A102	633.221	2007						2	70						2	1	4	2	1		0	0	0	0
412	A102	687.445	2007						1	68						4	1	3	2	1		0	0	0	0
412	A102	632.365	2007						2	65						2	1	3	2	1		0	0	0	0
412	A102	458.297	2007						1	65						3	3	4	1	0		1	1	0	1
412	A102	514.021	2007						2	58						3	4	3	1	0		1	0	0	1
412	A102	2663.15	2007						1	24						3	4	4	1	0		0	0	0	0
412	A102	1824.17	2007						1	29						4	1	1	1	0		0	0	0	0
412	A102	1169.64	2007						2	27						4	1	1	1	0		0	0	1	1
412	A102	2339.28	2007						2	28						4	3	1	1	0		0	0	0	0
412	A102		2007						1	35						9	4	4	2	1
412	A102	1247.13	2007	1		1	2	0	2	32	3	3	1	0	0	3	4	3	2	1	1	1	1	0	1
412	A102	434.029	2007						2	6						2	4	4	2	1
412	A102	414.304	2007						1	4						2	4	4	2	1
412	A102	503.127	2007						2	1						2	4	4	2	1
412	A102	1028.04	2007						2	59						2	3	4	2	1		0	0	0	0
401	A103	1149.58	2007	1		1	2	0	2	32	2	2	2	0	0	3	2	2	1	0	1	0	0	1	1
401	A103	754.358	2007						2	8						2	2	4	1	0
401	A103	750.359	2007						1	7						2	2	4	1	0
401	A103	2801.35	2007						2	20						3	2	2	1	0		0	0	0	0
401	A103	1390.13	2007	1	1		1	0	1	37	2	2	1	0	0	4	2	2	2	1	0	0	0	0	0
401	A103	766.389	2007	1		1	2	0	2	34	2	2	1	0	0	4	2	4	2	1	0	0	0	0	0
401	A103	720.075	2007						1	3						2	2	4	2	1
401	A103	720.075	2007						1	2						2	2	4	2	1
401	A103	1036.27	2007						2	69						2	3	4	2	1		1	1	0	1
401	A103	1701.56	2007	1	1		1	0	1	41	1	1	2	1	1	4	3	3	1	0	0	0	0	0	0
401	A103	1047.19	2007	1		1	2	0	2	41	1	1	2	0	0	3	3	4	1	0	0	0	0	0	0
401	A103	1001.84	2007						2	11						2	2	4	1	0
401	A103	1783.84	2007	1	1		1	0	1	34	2	2	1	1	1	4	1	1	1	0	0	0	0	0	0
401	A103	769.812	2007	1		1	2	0	2	35	2	2	1	0	0	4	2	4	1	0	0	0	0	0	0
401	A103	750.359	2007						1	6						2	1	4	1	0
401	A103	750.359	2007						1	5						2	1	4	1	0
401	A103	2241.98	2007				1	0	1	27						3	2	2	2	1		0	0	0	0
401	A103	1437.53	2007				2	0	2	27						3	3	4	2	1		0	1	0	1
401	A103	874.453	2007						2	1						9	3	4	2	1
401	A103	1520.83	2007						2	53						2	2	4	2	1		1	1	0	1
401	A103	2241.98	2007				1	0	1	29						4	2	3	1	0		0	0	1	1
401	A103	766.389	2007	1		1	2	0	2	30	2	2	1	0	0	4	3	4	1	0	0	0	1	0	1
401	A103	874.453	2007						2	2						2	3	4	1	0
401	A103	874.453	2007						2	1						2	3	4	1	0
401	A103	2200.55	2007						1	61						3	1	4	2	1		0	0	1	1
401	A103		2007						2	53						9	2	4	2	1
401	A103	792.499	2007						2	83						9	3	4	1	0		1	0	0	1
401	A103	1390.13	2007	1	1		1	0	1	39	2	2	1	0	0	4	2	1	2	1	0	0	0	0	0
401	A103	769.812	2007	1		1	2	0	2	39	2	2	1	0	0	4	2	1	2	1	0	0	0	0	0
401	A103	940.834	2007						1	11						2	2	4	2	1
401	A103	754.358	2007						2	6						2	2	4	2	1
401	A103	908.887	2007						2	45						4	2	2	1	0		0	1	0	1
401	A103		2007						2	15						9	2	4	1	0
401	A103	1001.16	2007						1	57						2	3	3	2	1		0	0	0	0
401	A103	760.413	2007						2	53						2	3	4	2	1		0	0	0	0
401	A103	1263.38	2007						2	62						2	2	2	1	0		0	0	0	0
401	A103	1783.84	2007						1	30						3	2	1	1	0		0	0	0	0
401	A103	766.389	2007						2	30						3	2	4	1	0		0	0	0	0
401	A103	518.836	2007						2	74						2	2	4	1	0		1	1	0	1
401	A103	766.389	2007				2	0	2	33						3		4	1	0		0	1	0	1
401	A103	754.358	2007						2	8						2		4	1	0
401	A103	754.358	2007						2	7						2		4	1	0
401	A103	1701.56	2007	1	1		1	0	1	44	1	1	3	0	0	3	3	3	2	1	0	0	0	0	0
401	A103	769.812	2007	1		1	2	0	2	39	1	1	3	0	0	3	3	4	2	1	0	0	0	0	0
401	A103	1270.13	2007						1	14						2	2	4	2	1				0
401	A103	1390.13	2007	1	1		1	0	1	36	2	2	1	0	0	4	2	1	2	1	0	0	0	0	0
401	A103	766.389	2007	1		1	2	0	2	34	2	2	1	0	0	3	2	4	2	1	0	0	0	0	0
401	A103	754.358	2007						2	7						2	2	4	2	1
401	A103	754.358	2007						2	5						2	2	4	2	1
401	A103	2094.37	2007	1		1	2	0	2	40	2	2	3	0	0	3	4	4	1	0	0	0	1	0	1
401	A103	2016.57	2007						1	16						2	3	4	1	0
401	A103	1270.13	2007						1	14						2	3	4	1	0				0
401	A103	1783.84	2007						1	33						4	1	1	1	0		0	0	1	1
401	A103	766.389	2007						2	33						3	1	1	1	0		0	0	0	0
412	A104	1535.08	2007						2	70						3	5	3	1	0		0	0	0	0
412	A104	1893.46	2007						1	50						4	1	1	2	1		0	0	1	1
412	A104	1344.56	2007						2	49						3	1	4	2	1		0	0	0	0
412	A104	3016.51	2007						1	22						3	1	3	2	1		0	0	0	0
412	A104	934.489	2007						2	60						2	4	4	1	0		1	1	0	1
412	A104		2007						1	62						9	1	4	1	0
412	A104	2518.94	2007						2	58						3	1	4	1	0		0	0	0	0
412	A104		2007						1	34						9	1	4	1	0
412	A104	2571.23	2007						2	48						2	3	4	1	0		0	0	0	0
412	A104	2538.52	2007	1		1	2	0	2	40	2	2	2	0	0	4	1	2	1	0	0	0	0	0	0
412	A104	1202.93	2007						1	10						2	1	4	1	0
412	A104	959.397	2007						1	7						2	1	4	1	0
412	A104	1344.56	2007	1		1	4	1	2	47	1	1	3	0	0	2	3	2	1	0	1	0	0	0	0
412	A104	1344.56	2007						2	45						3	3	2	1	0		0	0	0	0
412	A104	2243.81	2007						2	16						2	3	4	1	0
412	A104		2007						1	15						9	3	4	1	0
412	A104	1549.16	2007	1		1	4	1	2	41	2	2	2	0	0	3	4	3	1	0	0	1	1	0	1
412	A104	1527.91	2007						1	15						2	4	4	1	0				0
412	A104	1280.93	2007						2	11						2	4	4	1	0
412	A104	2629.84	2007						1	52						3	2	3	2	1		0	0	0	0
412	A104	2571.23	2007						2	49						3	2	1	2	1		0	0	0	0
412	A104		2007						2	24						9	3	4	2	1
412	A104		2007						2	21						9	3	4	2	1
412	A104	2056.5	2007	1	1		1	0	1	38	1	1	1	1	1	3	3	2	1	0	0	0	1	0	1
412	A104	959.397	2007						1	5						2	3	4	1	0
412	A104	1133.76	2007	1		1	2	0	2	33	1	1	1	0	0	3	3	4	1	0	0	1	1	0	1
412	A104	2517.2	2007	1	1		1	0	1	44	2	2	3	0	0	3	2	3	2	1	0	0	0	1	1
412	A104	1549.16	2007	1		1	2	0	2	43	2	2	3	1	1	3	2	2	2	1	0	0	0	0	0
412	A104	2083.51	2007						1	19						2	2	4	2	1		0	1	0	1
412	A104	1527.91	2007						1	17						2	2	4	2	1
412	A105	2604.32	2007						1	48						2	3	3	1	0		0	0	0	0
412	A105		2007						2	44						9	3	4	1	0
412	A105	1189.63	2007						2	82						2	4	4	1	0		1	1	0	1
412	A105	1155.57	2007	1		1	4	1	2	35	2	2	3	0	0	2	5	2	1	0	0	0	0	0	0
412	A105	1355.24	2007						2	15						2	5	4	1	0
412	A105	1162.5	2007						1	14						2	5	4	1	0				0
412	A105	2086.74	2007	1	1		1	0	1	38	2	2	1	1	1	3	2	2	1	0	0	0	0	0	0
412	A105	1150.43	2007	1		1	2	0	2	33	2	2	1	0	0	3	1	4	1	0	0	0	0	0	0
412	A105	1112.58	2007						1	6						2	2	4	1	0
412	A105	1067.67	2007						1	3						2	1	4	1	0
412	A105	1032.87	2007						1	77						2	1	4	2	1		0	0	0	0
412	A105	1189.63	2007						2	77						2	1	4	2	1		0	0	0	0
412	A105	2554.22	2007	1	1		1	0	1	41	2	2	3	0	0	4	1	1	2	1	2	0	0	0	0
412	A105	1571.94	2007	1		1	2	0	2	40	2	2	3	0	0	3	1	4	2	1	1	0	0	0	0
412	A105	1355.24	2007						2	15						2	1	3	2	1
412	A105	1845.69	2007						1	15						2	1	4	2	1				0
412	A105	1237.88	2007						2	14						2	1	4	2	1
412	A105	2554.22	2007	1	1		1	0	1	41	3	3	2	0	0	4	4	2	1	0	0	0	0	0	0
412	A105	1155.57	2007	1		1	2	0	2	39	3	3	2	0	0	3	4	3	1	0	0	0	0	0	0
412	A105	1237.88	2007						2	14						2	4	4	1	0
412	A105	1237.88	2007						2	12						2	4	4	1	0				0
412	A105	1395	2007						1	10						2	4	4	1	0
412	A105	2561.74	2007						1	52						2	2	3	1	0		0	0	0	0
412	A105	1521.95	2007						2	54						2	2	4	1	0		1	1	0	1
412	A105	2801.35	2007						2	24						3	2	1	1	0		0	0	0	0
412	A105		2007						1	23						9	2	4	1	0
412	A105	948.328	2007						2	57						2	1	3	1	0		0	1	0	1
412	A105	2832.12	2007						1	26						3	1	2	1	0		0	0	0	0
412	A105	1141.46	2007						2	50						9	3	4	1	0		0
412	A105	1155.57	2007	1		1	2	0	2	37	2	2	1	0	0	3	3	4	1	0	0	0	0	0	0
412	A105	1112.58	2007						1	9						2	3	4	1	0
412	A105	1112.58	2007						1	5						2	3	4	1	0
412	A105	1651.63	2007						1	63						2	1	1	2	1		0	0	0	0
412	A105	1422.49	2007						2	58						2	1	4	2	1		0	0
401	A106	2604.32	2007	1	1		1	0	1	48	2	2	3	1	1	2	4	2	2	1	0	0	0	0	0
401	A106	1919.32	2007	1		1	2	0	2	43	2	2	3	0	0	3	4	1	2	1	0	0	0	0	0
401	A106	1169.18	2007						2	13						2	4	4	2	1				0
401	A106	1743.26	2007						1	16						2	3	4	2	1				0
401	A106	2832.12	2007						1	28						4	1	1	2	1		0	0	0	0
401	A106	2600.26	2007						2	26						4	1	1	2	1		0	0	0	0
401	A106		2007						1	32						9	3	4	2	1
401	A106	2498.6	2007	1		1	2	0	2	32	2	2	1	0	0	4	3	4	2	1	1	0	0	0	0
401	A106	766.232	2007						1	5						2	3	4	2	1
401	A106	735.307	2007						1	1						9	3	4	2	1
401	A106	1834.97	2007						1	57						4	1	1	2	1		0	0	0	0
401	A106	2345.9	2007	1	1		1	0	1	51	2	2	3	1	1	4	1	2	2	1	0	0	0	0	0
401	A106	1665.84	2007	1		1	2	0	2	45	2	2	3	0	0	4	1	4	2	1	0	1	0	0	1
401	A106	1169.18	2007						2	14						2	1	4	2	1				0
401	A106	1743.26	2007						1	16						2	1	4	2	1				0
401	A106	2345.9	2007	1	1		1	0	1	51	2	2	3	1	1	4	1	3	2	1	0	0	0	0	0
401	A106	1665.84	2007	1		1	2	0	2	47	2	2	3	1	1	3	1	4	2	1	0	0	1	0	1
401	A106	1895.43	2007						2	19						3	1	1	2	1		0	0	0	0
401	A106	1743.26	2007						1	17						2	1	4	2	1
401	A106	2538.52	2007	1		1	2	0	2	41	1	1	3	0	0	3	2	2	3	1	0	0	0	0	0
401	A106	1743.26	2007						1	17						2	2	4	3	1				0
401	A106	2546.87	2007	1	1		1	0	1	38	1	1	2	1	1	4	1	1	1	0	0	0	0	0	0
401	A106	1410.94	2007	1		1	2	0	2	36	1	1	2	0	0	4	1	1	1	0	0	0	0	0	0
401	A106	766.232	2007						1	8						2	1	4	1	0
401	A106	2559.94	2007	1	1		1	0	1	44	2	2	3	0	0	4	1	1	2	1	0	0	0	0	0
401	A106	1665.84	2007	1		1	2	0	2	46	2	2	3	0	0	4	1	4	2	1	0	0	0	0	0
401	A106	1280.03	2007						2	18						3	1	4	2	1
401	A106	1743.26	2007						1	16						2	1	4	2	1				0
401	A106	2559.94	2007	1	1		1	0	1	43	1	1	2	2	2	4	1	1	2	1	0	0	0	0	0
401	A106	1410.94	2007	1		1	2	0	2	38	1	1	2	0	0	4	1	4	2	1	0	0	0	0	0
401	A106	1023.03	2007						2	10						2	1	4	2	1
401	A106		2007						1	30						9		4
401	A106		2007						2	46						9		4	2	1
401	A106	2498.6	2007						2	31						4		4	2	1		0	0	0	0
401	A106	2345.9	2007	1	1		1	0	1	50	2	2	3	1	1	4	2	1	1	0	1	0	0	0	0
401	A106	1665.84	2007	1		1	2	0	2	47	2	2	3	0	0	3	2	1	1	0	2	1	0	0	1
401	A106	3016.51	2007						1	21						3	2	4	1	0		0	0	0	0
401	A106	1743.26	2007						1	15						2	2	4	1	0				0
401	A106	1452.52	2007						2	76						2	1	4	1	0		1	1	0	1
401	A106	2538.52	2007	1		1	2	0	2	44	1	1	3	0	0	3	1	1	2	1	0	0	0	0	0
401	A106	1280.03	2007						2	15						2	1	4	2	1				0
401	A107	2496.43	2007						2	54						3	1	4	2	1		0	0	0	0
401	A107	881.824	2007						2	68						2	3	4	2	1		0	0	0	0
401	A107	2600.26	2007				2	0	2	29						4	3	4	2	1		0	0	0	0
401	A107	1102.96	2007						1	1						2	3	4	2	1
401	A107	1102.96	2007						1	1						2	3	4	2	1
401	A107	1872.58	2007						1	60						2	2	3	2	1		0	0	0	0
401	A107	1612.79	2007						2	57						2	2	4	2	1		0	0	0	0
401	A107	2178.34	2007						1	50						4	2	2	1	0		0	0	0	0
401	A107	1782.23	2007						2	43						4	2	1	1	0		0	0	0	0
401	A107	1348.77	2007						2	83						2	1	4	1	0		0	1	0	1
401	A107	2587.91	2007						1	18						3	2	1	1	0
401	A107	883.019	2007						2	70						2	1	4	2	1		0	0	0	0
401	A107	2559.94	2007	1	1		1	0	1	41	2	2	1	0	0	3	1	2	2	1	2	1	0	1	1
401	A107	1782.23	2007	1		1	2	0	2	40	2	2	1	0	0	3	1	2	2	1	1	0	0	0	0
401	A107	1534.55	2007						2	10						2	1	4	2	1
401	A107	1149.35	2007						1	5						2	1	4	2	1
401	A107	1294.16	2007						2	50						4	2	2	1	0		0	0	0	0
401	A107	2832.12	2007						1	25						4	2	1	1	0		0	0
401	A107	3016.51	2007						1	24						4	1	4	1	0		0	0	0	0
401	A107	2571.23	2007						2	49						2	1	3	2	1		0	0	0	0
401	A107		2007						2	22						9	1	4	2	1
401	A107	2629.84	2007						1	52						3	1	1	2	1		0	0	0	0
401	A107	1348.77	2007						2	76						2	4	4	1	0		0	0	0	0
401	A107	2801.35	2007						2	23						3		4	3	1		1	0	0	1
401	A107	2558.92	2007						2	18						3		4	3	1
401	A107	1441.1	2007						1	10						2		4
401	A107	1155.47	2007						2	8						2		4
401	A107		2007						1	35						9	1	4	2	1
401	A107	2498.6	2007	1		1	2	0	2	30	1	1	1	0	0	3	1	4	2	1	1	0	0	0	0
401	A107	1102.96	2007						1	1						9	1	4	2	1
401	A107	1703.9	2007						1	55						3	2	2	2	1		1	0	0	1
401	A107	1294.16	2007						2	52						2	2	2	2	1		0	0	0	0
401	A107	2446.57	2007						2	27						4	2	1	2	1		0	0	0	0
401	A107	1437.95	2007						1	65						2	2	4	2	1		0	0	1	1
401	A107	1612.63	2007						2	61						2	2	4	2	1		0	0	0	0
401	A107	1310.16	2007						2	37						2	2	4	1	0		0	0	0	0
412	A108	865.865	2007						2	58						2	3	4	1	0		1	1	0	1
412	A108	432.888	2007						2	61						2	4	3	2	1		0	0	0	0
412	A108	385.999	2007						1	65						2	4	4	2	1		0	0	0	0
412	A108	355.071	2007						2	69						2		4	1	0		0	0	0	0
412	A108	877.118	2007						1	51						3	2	2	2	1		0	0	0	0
412	A108	622.849	2007						2	46						2	2	4	2	1		0	0	0	0
412	A108	1577.35	2007						2	23						4	2	1	2	1		0	1	0	1
412	A108	1166.06	2007				1	0	1	43						3		2	2	1		0	0	0	0
412	A108	717.624	2007				2	0	2	42						3		2	2	1		0	1	0	1
412	A108	1650.01	2007						1	14						2		4	2	1
412	A108	440.992	2007						2	8						2		4	2	1
412	A108	355.552	2007						2	70						2	2	4	2	1		0	1	0	1
412	A108	1169.49	2007						1	51						4	1	1	2	1		0	0	0	0
412	A108	694.803	2007						2	50						3	1	4	2	1		0	0	0	0
412	A108	628.703	2007						1	84						2	1	4	2	1		0	0	0	0
412	A108		2007						2	73						9	1	4	2	1
412	A108	352.482	2007						1	74						2	4	4	2	1		1	0	0	1
412	A108	355.071	2007						2	67						2	4	4	2	1		0	0	0	0
412	A108	622.849	2007	1		1	4	1	2	46	2	2	1	0	0	2	5	4	1	0	0	1	1	1	1
412	A108	438.655	2007						1	6						2	5	4	1	0
412	A108	440.992	2007						2	7						2	5	4	1	0
412	A108	432.932	2007						2	55						2	3	4	2	1		0	1	0	1
412	A108		2007						1	73						9	2	4	1	0
412	A108	710.142	2007						2	69						2	2	4	1	0		0	0	0	0
412	A108	385.999	2007						1	69						3	2	3	1	0		0	0	0	0
412	A108	355.071	2007						2	66						2	1	4	1	0		0	0	0	0
412	A108	355.071	2007						2	67						2	5	4	1	0		1	1	0	1
412	A108	1050.39	2007	1		1	2	0	2	30	1	1	1	0	0	2	3	4	1	0	0	0	0	0	0
412	A108	511.199	2007						2	2						9	3	4	1	0
412	A108	432.888	2007						2	60						2	1	3	1	0		0	0	0	0
412	A108	355.071	2007						2	67						2	2	3	1	0		0	0	0	0
412	A108	1166.06	2007	1	1		1	0	1	42	1	1	2	1	1	3	4	3	1	0	0	0	1	0	1
412	A108	527.543	2007	1		1	2	0	2	38	1	1	2	1	1	2	4	3	1	0	0	0	0	0	0
412	A108	550.005	2007						1	10						9	4	4	1	0
412	A108	1536.4	2007						1	25						4		1				0	0	0	0
412	A108	1050.39	2007	1		1	2	0	2	33	1	1	1	0	0	4	1	4	1	0	0	0	0	0	0
412	A108	420.95	2007						1	2						9	1	4	1	0
401	A110	232.807	2007						2	71						2	2	4	1	0		0	0	0	0
401	A110	1036.27	2007	1		1	2	0	2	36	2	2	1	1	1	4	2	4	1	0	0	0	0	0	0
401	A110	281.843	2007						2	7						2	2	4	1	0
401	A110	326.713	2007						2	2						9	2	4	1	0
401	A110	800.428	2007	1	1		1	0	1	33	2	2	1	0	0	4	4	1	1	0	0	0	0	0	0
401	A110	345.423	2007	1		1	2	0	2	38	2	2	1	0	0	4	4	1	1	0	0	0	0	0	0
401	A110	269.034	2007						1	3						2	4	4	1	0
401	A110	269.034	2007						1	1						2	4	4	1	0
401	A110	763.506	2007	1	1		1	0	1	40	2	2	2	0	0	3	1	1	1	0	0	0	0	0	0
401	A110	345.423	2007	1		1	2	0	2	37	2	2	2	0	0	3	1	3	1	0	0	0	0	0	0
401	A110	512.625	2007						1	13						2	1	4	1	0				0
401	A110	374.307	2007						2	11						2	1	4	1	0
401	A110	815.654	2007						2	49						3	3	4	2	1		0	0	0	0
401	A110		2007						1	14						9	3	4	2	1
401	A110	1032.81	2007						2	23						4	1	1	1	0		0	0
401	A110	763.506	2007	1	1		1	0	1	43	2	2	3	0	0	3	1	1	1	0	0	0	0	0	0
401	A110	469.883	2007	1		1	2	0	2	41	2	2	3	0	0	3	1	4	1	0	0	0	0	0	0
401	A110	813.89	2007						1	15						2	1	4	1	0				0
401	A110	545.865	2007						2	13						2	1	4	1	0				0
401	A110	232.492	2007						2	68						2		4	2	1		0	0	0	0
401	A110		2007						1	37						9	4	4	1	0
401	A110	687.773	2007	1		1	2	0	2	31	1	1	1	0	0	3	4	4	1	0	1	0	0	0	0
401	A110	269.034	2007						1	2						2	4	4	1	0
401	A110	283.445	2007						2	62						2	2	4	1	0		0	0	0	0
401	A110	1006	2007						1	29						4	1	1	1	0		0	0	0	0
401	A110	645.035	2007						2	27						4	1	1	1	0		0	0	0	0
401	A110	800.428	2007	1	1		1	0	1	34	2	2	1	0	0	4	2	1	1	0	0	0	0	0	0
401	A110	343.887	2007	1		1	2	0	2	34	2	2	1	0	0	4	2	2	1	0	0	0	0	0	0
401	A110	281.843	2007						2	8						2	2	4	1	0
401	A110	281.843	2007						2	5						2	2	4	1	0
401	A110	343.887	2007						2	31						4	4	4	1	0		0	0	0	0
401	A110	800.428	2007						1	31						4	4	1	1	0		0	1	0	1
401	A110		2007						1	45						9	2	4	2	1
401	A110	939.766	2007	1		1	2	0	2	40	2	2	2	0	0	4	2	4	2	1	1	0	0	0	0
401	A110	512.625	2007						1	14						2	2	4	2	1				0
401	A110	280.349	2007						1	9						2	2	4	2	1
401	A110	329.137	2007						1	62						3	2	4	3	1		0	0	0	0
401	A110	283.474	2007						2	55						2	2	4	3	1		1	0	0	1
401	A110	345.423	2007	1		1	2	0	2	35	2	2	2	0	0	4	2	4	1	0	0	0	0	0	0
401	A110	280.349	2007						1	8						2	2	4	1	0
401	A110	280.349	2007						1	7						2	2	4	1	0
401	A110	763.506	2007						1	43						3	2	3	2	1		1	1	0	1
401	A111	763.695	2007						1	58						4	1	1	3	1		0	0	0	0
401	A111	481.906	2007						2	56						4	1	1	3	1		1	0	0	1
401	A111	775.092	2007	1	1		1	0	1	49	2	2	3	0	0	4	1	3	1	0	1	0	0	0	0
401	A111	532.534	2007	1		1	2	0	2	44	2	2	3	1	1	4	1	1	1	0	1	0	0	0	0
401	A111	1170.52	2007						2	21						3	1	4	1	0		0	1	0	1
401	A111	1280.46	2007						2	17						2	1	4	1	0				0
401	A111	1018.26	2007						1	56						4	1	1	1	0		0	0	0	0
401	A111	773.399	2007						2	52						4	1	4	1	0		0	0	0	0
401	A111		2007						2	26						9	1	4	1	0
401	A111	775.092	2007	1	1		1	0	1	46	2	2	3	2	2	4	1	3	1	0	0	0	0	0	0
401	A111	391.479	2007	1		1	2	0	2	38	2	2	3	1	1	3	1	4	1	0	0	1	1	0	1
401	A111	1743.85	2007						1	15						2	1	4	1	0				0
401	A111	1098.36	2007						1	13						2	1	4	1	0				0
401	A111	1065.07	2007	1		1	2	0	2	42	1	1	2	0	0	4	1	4	2	1	0	0	0	0	0
401	A111	1169.57	2007						2	11						2	1	4	2	1
401	A111	1065.07	2007						2	42						4	2	4	2	1		0	0	0	0
401	A111	1065.07	2007	1		1	2	0	2	44	1	1	3	0	0	4	1	4	3	1	0	0	0	0	0
401	A111	1743.85	2007						1	17						2	1	4	3	1
401	A111	763.695	2007						1	59						3	3	4	3	1		0	0	0	0
401	A111	580.049	2007						2	53						3	4	3	3	1		0	0	0	0
401	A111	773.399	2007						2	54						4	1	4	3	1		0	0	0	0
401	A111	2603.57	2007						1	51						4	2	1	2	1		0	0	0	0
401	A111	924.408	2007	1		1	4	1	2	46	1	1	3	0	0	4	1	1	2	1	0	0	0	0	0
401	A111	1280.46	2007						2	16						2	1	4	2	1				0
401	A111	775.092	2007						1	49						4	1	2	2	1		0	0	0	0
401	A111	532.534	2007						2	44						4	1	1	2	1		0	0	0	0
401	A111	559.533	2007						1	61						3	3	4	1	0		0	0	0	0
401	A111	481.906	2007						2	58						3	3	4	1	0		0	0	0	0
401	A111	924.408	2007						2	46						3	4	2	2	1		0	0	0	0
401	A111	2341.04	2007						2	24						4	4	2	2	1		0	0	0	0
401	A112	642.511	2007	1	1		1	0	1	45	2	2	2	1	1	4	1	1	2	1	0	0	0	0	0
401	A112	441.443	2007	1		1	2	0	2	43	2	2	2	0	0	4	1	4	2	1	0	0	0	0	0
401	A112	441.303	2007						1	13						2	1	4	2	1				0
401	A112	421.244	2007						1	10						2	1	4	2	1
401	A112	717.294	2007	1	1		1	0	1	40	2	2	2	1	1	3	1	1	1	0	0	0	0	1	1
401	A112	324.516	2007	1		1	2	0	2	35	2	2	2	0	0	3	1	4	1	0	0	0	0	0	0
401	A112	421.244	2007						1	10						2	1	4	1	0
401	A112	335.962	2007						1	7						2	1	4	1	0
401	A112	1434.59	2007						1	40						4		1	1	0		0	0	0	0
401	A112		2007						2	36						9		4	1	0
401	A112	882.885	2007	1		1	2	0	2	40	2	2	2	0	0	4	1	4	2	1	0	0	0	0	0
401	A112	441.303	2007						1	13						2	1	4	2	1				0
401	A112	448.558	2007						2	10						2	1	4	2	1
401	A112	325.242	2007						1	72						2	2	4	2	1		0	1	0	1
401	A112	574.714	2007	1		1	2	0	2	45	2	2	3	3	2	2	3	4	2	1	1	1	1	0	1
401	A112		2007						1	48						9	4	4	2	1
401	A112	514.471	2007						2	18						2	3	4	2	1
401	A112	441.303	2007						1	13						2	3	4	2	1				0
401	A112		2007						2	42						9		4
401	A112		2007						2	12						9		4
401	A112		2007						1	9						9		4
401	A112	963.766	2007						1	45						3	1	1	2	1		0	0	0	0
401	A112	501.119	2007						2	80						2	1	4	2	1		0	0	0	0
401	A112	766.286	2007	1		1	2	0	2	48	1	1	2	0	0	3	2	4	2	1	0	0	1	0	1
401	A112		2007						2	19						9	2	4	2	1
401	A112	448.558	2007						2	10						2	2	4	2	1
401	A112	649.031	2007	1		1	2	0	2	39	2	2	2	1	1	4	2	4	3	1	0	0	0	0	0
401	A112	421.244	2007						1	11						2	2	4	3	1
401	A112	441.303	2007						1	13						2	2	4	3	1				0
401	A112	649.031	2007	1		1	2	0	2	38	2	2	1	0	0	4	1	1	2	1	0	1	0	0	1
401	A112	448.558	2007						2	10						2	1	4	2	1
401	A112	335.962	2007						1	6						2	1	4	2	1
401	A112	216.828	2007						1	70						2	2	3	3	1		0	0	0	0
401	A112	266.289	2007						2	63						2	2	3	3	1		0	0	0	0
401	A112	383.143	2007						2	47						3	1	2	2	1		0	1	0	1
401	A112	970.298	2007						2	23						4	1	1	2	1		0	0	0	0
401	A112		2007						1	17						9	1	4	2	1
401	A112	642.511	2007	1	1		1	0	1	47	2	2	3	0	0	4	1	1	2	1	0	0	0	0	0
401	A112	441.443	2007	1		1	2	0	2	43	2	2	3	0	0	4	1	4	2	1	0	1	0	0	1
401	A112	700.653	2007						1	15						2	1	4	2	1
401	A112	441.303	2007						1	13						2	1	4	2	1				0
401	A112	1532.57	2007						2	48						3	2	3	1	0		0	0	0	0
401	A112		2007						1	33						9	2	4	2	1
401	A112	649.031	2007	1		1	2	0	2	36	2	2	1	0	0	4	2	4	2	1	1	0	0	0	0
401	A112	337.752	2007						2	5						2	2	4	2	1
401	A112	322.403	2007						1	3						2	2	4	2	1
401	A112	586.013	2007	1	1		1	0	1	36	2	2	1	0	0	4	1	1	3	1	0	0	0	0	0
401	A112	323.073	2007	1		1	2	0	2	34	2	2	1	0	0	4	1	4	3	1	0	0	0	0	0
401	A112	337.752	2007						2	6						2	1	4	3	1
401	A112	391.523	2007						2	3						2	1	4	3	1
401	A112	586.013	2007	1	1		1	0	1	35	1	1	1	0	0	4	2	2	2	1	0	0	0	0	0
401	A112	605.994	2007				2	0	2	27						4	2	4	2	1		0	0	0	0
401	A112	322.403	2007						1	2						2	1	4	2	1
401	A112		2007						2	31						9		4
401	A112	335.962	2007						1	8						2		4
401	A112	322.403	2007						1	4						2		4
401	A112	642.511	2007	1	1		1	0	1	45	2	2	3	0	0	4	4	1	2	1	0	0	0	0	0
401	A112	441.443	2007	1		1	2	0	2	42	2	2	3	1	1	4	4	4	2	1	0	1	0	0	1
401	A112	700.653	2007						1	16						2	3	4	2	1				0
401	A112	441.303	2007						1	14						2	4	4	2	1				0
401	A112	586.013	2007	1	1		1	0	1	38	3	3	1	0	0	4	3	1	2	1	0	0	0	0	0
401	A112	324.516	2007	1		1	2	0	2	38	3	3	1	0	0	4	3	4	2	1	0	0	0	0	0
401	A112	335.962	2007						1	9						2	2	4	2	1
401	A112	337.752	2007						2	7						2	2	4	2	1
401	A112	391.523	2007						2	2						2	2	4	2	1
401	A112	642.511	2007	1	1		1	0	1	46	2	2	3	3	2	4	2	1	1	0	0	0	0	0	0
401	A112	441.443	2007	1		1	2	0	2	41	2	2	3	0	0	3	2	4	1	0	0	0	0	0	0
401	A112	514.471	2007						2	16						2	2	4	1	0				0
401	A112	441.303	2007						1	13						2	2	4	1	0				0
412	A113	1033.75	2007	1	1		1	0	1	53	2	2	3	2	2	4	2	3	1	0	1	0	0	0	0
412	A113	734.072	2007	1		1	2	0	2	48	2	2	3	0	0	3	2	1	1	0	1	1	0	0	1
412	A113	2643.57	2007						1	21						3	1	4	1	0		0	0	0	0
412	A113	835.24	2007						2	19						3	2	4	1	0		0	0
412	A113	909.854	2007						1	65						3	3	4	1	0		0	0	0	0
412	A113	2832.12	2007						1	26						3	4	1	1	0		0	0	0	0
412	A113	1440.74	2007	1	1		1	0	1	34	2	2	1	0	0	4	3	3	2	1	0	0	0	0	0
412	A113	621.747	2007	1		1	2	0	2	35	2	2	1	1	1	3	3	4	2	1	0	0	0	0	0
412	A113	415.568	2007						1	5						2	3	4	2	1
412	A113	484.294	2007						2	3						2	3	4	2	1
412	A113		2007						1	38						9	1	4	1	0
412	A113	1243.49	2007				2	0	2	38						9	1	4	1	0		0	0
412	A113	1109.69	2007						2	13						2	1	4	1	0
412	A113	521.057	2007						1	11						2	1	4	1	0
412	A113	1810.76	2007						1	29						4	2	4	1	0		0	0	0	0
412	A113	1440.74	2007						1	31						4	2	2	1	0		0	0	0	0
412	A113	1440.74	2007	1	1		1	0	1	31	2	2	1	0	0	3	3	3	1	0	0	0	0	0	0
412	A113	618.982	2007	1		1	2	0	2	30	2	2	1	0	0	3	3	2	1	0	0	0	0	0	0
412	A113	417.782	2007						2	5						2	3	4	1	0
412	A113	484.294	2007						2	4						2	3	4	1	0
412	A113	454.927	2007						1	67						4	1	4	2	1		0	0	0	0
412	A113	418.477	2007						2	65						4	1	4	2	1		0	0	0	0
412	A113	454.927	2007						1	65						2	4	4	2	1		0	0	0	0
412	A113	510.242	2007						2	55						2	4	4	2	1		0	0	0	0
412	A113	618.982	2007						2	32						4	4	1	2	1		0	0	0	0
412	A113	1122.76	2007						1	37						4	4	1	2	1		0	0	0	0
412	A113	909.854	2007						1	69						3	3	4	2	1		0	0	0	0
412	A113	836.953	2007						2	65						3	2	4	2	1		1	1	0	1
412	A113	1440.74	2007						1	32						3	2	1	1	0		0	0	0	0
412	A113	1033.75	2007						1	50						3	2	2	1	0		0	0	0	0
412	A113	1122.76	2007	1	1		1	0	1	37	2	2	2	0	0	3	4	2	1	0	0	0	0	0	0
412	A113	618.982	2007	1		1	2	0	2	34	2	2	2	0	0	3	4	1	1	0	0	0	0	0	0
412	A113	521.057	2007						1	11						2	4	4	1	0
412	A113	417.782	2007						2	7						2	4	4	1	0
412	A113	1440.74	2007						1	31						4	1	1	1	0		0	0	0	0
412	A113	618.982	2007						2	31						4	1	1	1	0		0	0	0	0
412	A113	1231	2007						1	49						4	2	4	1	0		0	0	0	0
412	A113	734.072	2007						2	45						2	2	4	1	0		0	0	0	0
412	A113	614.156	2007						2	52						2	2	2	1	0		1	1
412	A113	1530.73	2007						2	57						2		3	2	1		0	0	0	0
412	A113	618.982	2007						2	30						4	1	1	1	0		0	0
412	A113	1440.74	2007						1	32						4	1	1	1	0		0	0
412	A114	1583.53	2007						1	41						4	2	1	1	0		0	0	0	0
412	A114	931.721	2007						1	56						3	4	4	2	1		0	0	0	0
412	A114	587.933	2007						2	57						3	4	1	2	1		1	1	0	1
412	A114	1337.82	2007						2	29						4	4	4	2	1		0	0	0	0
412	A114	1023.96	2007						1	64						2	3	3	2	1		0	0	0	0
412	A114	881.899	2007						2	59						2	3	4	2	1		1	1	0	1
412	A114	682.639	2007						1	64						4	4	1	1	0		0	0	0	0
412	A114	587.873	2007						2	60						4	4	1	1	0		1	1	0	1
412	A114	716.417	2007						2	35						4	4	1	1	0		0	0	0	0
412	A114	640.346	2007						1	77						4		4	2	1		0	0	0	0
412	A114	482.195	2007						2	65						4		4	2	1		0	0	0	0
412	A114	1337.82	2007						2	29						3		4	2	1		1	1	0	1
412	A114	2047.92	2007						1	63						2	4	4	2	1		0	0	1	1
412	A114		2007						1	47						9	3	4	1	0
412	A114	1949.1	2007	1		1	2	0	2	40	1	1	2	1	1	2	3	2	1	0	1	1	1	0	1
412	A114	518.023	2007						2	8						2	3	4	1	0
412	A114	737.529	2007						2	75						2	3	4	2	1		1	0	0	1
412	A114	931.721	2007						1	55						3	1	3	2	1		1	1	0	1
412	A114	707.669	2007						2	52						3	1	2	2	1		0	0	0	0
412	A114	2086.47	2007						1	26						4	1	3	2	1		0	0	0	0
412	A114	3016.51	2007						1	23						3	1	3	2	1		0	0	0	0
412	A114	1048.39	2007						1	69						2	3	3	2	1		0	0	0	0
412	A114		2007						2	68						9	3	4	2	1
412	A114	587.873	2007						2	62						2	4	4	2	1		0	0	0	0
412	A114	716.417	2007	1		1	4	1	2	35	1	1	2	0	0	4	4	1	2	1	2	0	0	0	0
412	A114	646.077	2007						1	10						2	4	4	2	1
412	A114	1175.87	2007						2	56						2	2	3	2	1		0	0	0	0
412	A114	707.669	2007						2	53						2	4	3	1	0		0	0	0	0
412	A114	2142.08	2007						2	20						3	4	1	1	0		0	0	0	0
412	A114		2007						1	50						9	3	4	2	1
412	A114	2537.53	2007						2	47						2	3	4	2	1		0	0	0	0
412	A114	1949.1	2007	1		1	2	0	2	43	1	1	1	0	0	3	5	4	1	0	0	1	1	0	1
412	A114	515.277	2007						1	6						2	5	4	1	0
412	A114	1293.71	2007						1	38						4	4	1	1	0		0	0	0	0
412	A114		2007						1	50						9	3	4	1	0
412	A114	1949.1	2007	1		1	2	0	2	43	2	2	2	1	1	2	4	2	1	0	1	0	0	0	0
412	A114	2558.92	2007						2	18						2	3	4	1	0
412	A114	2542.92	2007						1	12						2	3	4	1	0				0
412	A114	1023.96	2007						1	60						2	1	3	2	1		0	1	0	1
412	A114	881.899	2007						2	59						2	1	3	2	1		0	0	0	0
412	A115	1681.46	2007						2	47						4	2	4	3	1		0	0	0	0
412	A115		2007						2	17						9	2	4	3	1
412	A115		2007						2	13						9	2	4	3	1
412	A115	1466.14	2007						2	79						2	1	4	3	1		0	0	0	0
412	A115	2600.26	2007						2	28						4	2	1	2	1		0	0	0	0
412	A115	946.577	2007						1	2						2	2	4	2	1
412	A115	946.577	2007						1	1						2	2	4	2	1
412	A115	1389.41	2007						1	69						2	4	4	3	1		0	0	0	0
412	A115		2007						2	65						9	4	4	3	1
412	A115		2007						2	36						9	3	4	2	1
412	A115	986.387	2007						1	8						2	3	4	2	1
412	A115	946.577	2007						1	4						2	3	4	2	1
412	A115	946.577	2007						1	1						2	3	4	2	1
412	A115	1917.12	2007						2	69						2	1	4	2	1		0	0	0	0
412	A115	1030.65	2007						1	12						2	3	4	2	1				0
412	A115	2765.15	2007						1	28						4	1	1	2	1		0	0	0	0
412	A115	1772.98	2007						2	28						4	1	1	2	1		0	0	0	0
412	A115	1875.71	2007						2	51						2	2	2	1	0		0	0	0	0
412	A115	951.573	2007						1	72						3	4	4	3	1		0	0	0	0
412	A115	1168.64	2007						2	64						2	4	3	3	1		0	1	0	1
412	A115		2007						1	36						9	4	4	3	1
412	A115	904.684	2007						1	64						3	2	4	1	0		0	0	0	0
412	A115	779.173	2007						2	57						4	2	1	1	0		0	0	0	0
412	A115	2200.1	2007	1	1		1	0	1	32	1	1	1	0	0	4	3	1	1	0	2	0	0	0	0
412	A115	945.227	2007	1		1	2	0	2	32	1	1	1	0	0	4	3	4	1	0	1	0	0	0	0
412	A115	946.577	2007						1	3						2	3	4	1	0
412	A115	1714.52	2007	1	1		3	1	1	38	1	1	3	1	1	3	4	2	1	0	2	0	0	0	0
412	A115	1636.35	2007						1	16						3	4	4	1	0
412	A115	639.041	2007						2	65						2	3	3	1	0		1	0	0	1
412	A115	2496.43	2007						2	53						3	1	4	1	0		0	0
412	A115	1291.55	2007						2	40						4	3	2	2	1		0	0	0	0
412	A115	1120.98	2007						2	49						3	3	4	2	1		0	0	0	0
412	A115	1234.79	2007						1	57						2	2	3	2	1		0	0	0	0
412	A115	1714.52	2007	1	1		3	1	1	38	2	2	1	0	0	4	4	2	1	0	0	0	0	0	0
412	A115	986.387	2007						1	7						2	4	4	1	0
412	A115	986.387	2007						1	6						2	4	4	1	0
412	A115	1120.98	2007	1		1	4	1	2	46	1	1	3	1	1	3	3	4	2	1	0	0	0	0	0
412	A115	1636.35	2007						1	15						2	3	4	2	1
412	A116	713.845	2007						1	63						2	4	3	2	1		0	0	1	1
412	A116	614.747	2007						2	61						2	4	4	2	1		0	0	0	0
412	A116	771.245	2007						2	77						2	1	4	1	0		0	0	0	0
412	A116	1352.85	2007						1	37						3		3	1	0		0	0	0	0
412	A116	745.836	2007				2	0	2	33						3		1	1	0		0	0	0	0
412	A116	629.252	2007						2	9						2		4	1	0
412	A116	629.252	2007						2	7						2		4	1	0
412	A116	1655.92	2007	1	1		1	0	1	40	2	2	1	1	1	3	2	3	1	0	0	0	0	0	0
412	A116	749.167	2007	1		1	2	0	2	36	2	2	1	0	0	3	2	3	1	0	0	0	0	0	0
412	A116	835.69	2007						2	10						2	2	4	1	0
412	A116	629.252	2007						2	6						2	2	4	1	0
412	A116	757.382	2007						2	72						2	1	4	1	0		0	1	0	1
412	A116	1110.03	2007						2	51						3	2	4	1	0		0	0	0	0
412	A116	2181.85	2007						1	29						3	3	2	1	0		0	0	0	0
412	A116	1398.98	2007						2	28						3	3	4	1	0		0	0	0	0
412	A116	1736	2007						1	34						3	5	1	1	0		0	0	0	0
412	A116	2181.85	2007						1	28						3	5	3	1	0		0	0	0	0
412	A116	2181.85	2007						1	25						4	1	2	1	0		0	0	0	0
412	A116	1398.98	2007						2	25						3	1	1	1	0		0	0	0	0
412	A116	1483.28	2007	1	1		1	0	1	47	4	3	2	0	0	4	3	3	1	0	1	0	0	0	0
412	A116	1019.1	2007	1		1	2	0	2	43	4	3	2	0	0	3	3	1	1	0	1	0	0	0	0
412	A116	2240	2007						2	20						3	3	2	1	0		0	0	0	0
412	A116	2558.92	2007						2	17						2	3	4	1	0
412	A116	2558.92	2007						2	16						2	3	4	1	0
412	A116	2542.92	2007						1	12						2	3	4	1	0				0
412	A116	974.314	2007						1	59						2	4	3	3	1		0	0	0	0
412	A116	614.81	2007						2	56						2	4	4	3	1		0	0	0	0
412	A116	1736	2007						1	30						3	4	4	3	1		0	0	0	0
412	A116	1352.85	2007	1	1		1	0	1	35	2	2	1	3	2	4	2	1	2	1	2	0	0	0	0
412	A116	749.167	2007	1		1	2	0	2	35	2	2	1	0	0	4	2	4	2	1	1	0	0	0	0
412	A116	629.252	2007						2	5						2	2	4	2	1
412	A116	729.43	2007						2	1						2	2	4	2	1
412	A116	548.159	2007						1	69						4	1	4	2	1		1	1	0	1
412	A116	614.747	2007						2	62						4	1	1	2	1		1	1	0	1
412	A116	1427.69	2007						1	61						2	2	3	1	0		0	0	0	0
412	A116	1542.49	2007						2	77						2		4	1	0		0	0	0	0
412	A116	2181.85	2007						1	29						4	3	1	1	0		0	0	0	0
412	A116	2181.85	2007						1	28						4	3	4	1	0		0	0	0	0
412	A116	2181.85	2007						1	29						4	3	1	1	0		0	0	0	0
412	A116	2181.85	2007						1	29						4	3	4	1	0		0	0	0	0
412	A116	974.314	2007						1	55						2		3	2	1		0	0	0	0
412	A116	740.02	2007						2	50						2		3	2	1		1	0	0	1
412	A116	2181.85	2007						1	25						4		1	2	1		0	0	0	0
412	A116		2007						2	19						9		4
412	A116		2007						2	44						9		4
412	A117	1333.83	2007						2	64						2	2	4	2	1		0	0	0	0
412	A117	1467.66	2007						1	35						3	3	3	2	1		0	0	0	0
412	A117	666.983	2007						2	58						2	2	3	2	1		0	0	0	0
412	A117	1883.32	2007	1	1		1	0	1	34	1	1	1	0	0	4	2	1	2	1	0	0	0	1	1
412	A117	809.127	2007	1		1	2	0	2	31	1	1	1	0	0	3	2	4	2	1	0	0	1	0	1
412	A117	768.72	2007						2	3						2	2	4	2	1
412	A117	2571.23	2007						2	48						3	1	4	2	1		0	0	0	0
412	A117		2007						1	22						9	1	4	2	1
412	A117	666.983	2007						2	56						2	3	3	2	1		0	0	0	0
412	A117	812.742	2007	1		1	4	1	2	35	1	1	1	0	0	3	3	1	2	1	0	0	1	0	1
412	A117	633.008	2007						1	2						2	3	4	2	1
412	A117	1105.58	2007	1		1	2	0	2	40	1	1	1	0	0	4	1	4	2	1	0	0	0	0	0
412	A117	663.146	2007						2	6						2	1	4	2	1
412	A117	1204.23	2007						2	51						3	2	2	2	1		0	0	0	0
412	A117	3016.51	2007						1	23						3	1	2	2	1		0	0	1	1
412	A117	1618.25	2007	1		1	2	0	2	32	2	2	1	0	0	4	3	4	2	1	0	1	0	0	1
412	A117	659.631	2007						1	5						9	3	4	2	1
412	A117	633.008	2007						1	2						2	3	4	2	1
412	A117	1796.44	2007	1	1		1	0	1	44	2	2	2	0	0	3	3	2	2	1	0	0	0	0	0
412	A117	1105.58	2007	1		1	2	0	2	43	2	2	2	0	0	3	3	4	2	1	0	0	0	0	0
412	A117	880.703	2007						2	11						2	3	4	2	1
412	A117	659.631	2007						1	9						2	3	4	2	1
412	A117	774.423	2007						1	63						2	3	3	2	1		0	0	1	1
412	A117	666.983	2007						2	59						2	3	4	2	1		0	0	0	0
412	A117	1883.32	2007						1	34						4	4	1	2	1		0	0	0	0
412	A117	1883.32	2007	1	1		1	0	1	34	2	2	1	0	0	4	4	1	2	1	0	0	0	0	0
412	A117	812.742	2007	1		1	2	0	2	37	2	2	1	1	1	4	4	1	2	1	0	0	1	0	1
412	A117	659.631	2007						1	7						2	4	4	2	1
412	A117	768.72	2007						2	3						2	4	4	2	1
412	A117	2252.17	2007						1	52						3	2	3	2	1		0	0	0	0
412	A117	1599.29	2007						2	46						2	2	3	2	1		0	0	0	0
412	A117	1394.49	2007						2	77						2	1	4	2	1		0	0	0	0
412	A117		2007						1	22						9	1	4	2	1
412	A117	1467.66	2007	1	1		1	0	1	36	1	1	1	0	0	4	1	1	2	1	0	0	0	0	0
412	A117	1517.7	2007				2	0	2	29						4	1	4	2	1		0	0	0	0
412	A117	633.008	2007						1	3						2	1	4	2	1
412	A117		2007						1	60						9	3	4	2	1
412	A117	1333.97	2007						2	55						2	3	4	2	1		0	0	0	0
412	A117	1056.99	2007						1	56						2	2	3	2	1		0	0	0	0
412	A117	666.983	2007						2	57						2	1	4	2	1		0	1	0	1
412	A117	2367.01	2007						1	28						4	2	1	2	1		0	0	0	0
412	A117	543.04	2007						1	72						2	1	4	2	1		0	1	0	1
412	A117	666.914	2007						2	61						2	2	4	2	1		1	0	0	1
412	A118	1003.04	2007						1	49						3	2	2	2	1		0	0	0	0
412	A118	500.423	2007						2	50						3	2	2	2	1		0	0	1	1
412	A118	482.723	2007						1	61						2	4	3	2	1		0	0	1	1
412	A118	500.423	2007						2	52						2	4	4	2	1		0	1	0	1
412	A118	452.816	2007						1	86						2	1	3	3	1		0	0	0	0
412	A118	341.443	2007						2	72						2	2	4	3	1		0	1	0	1
412	A118		2007						1	82						9	5	4	1	0
412	A118		2007						2	78						9	5	4	1	0
412	A118	2604.32	2007				3	1	1	46						3	5	4	1	0		0	0	0	0
412	A118	591.797	2007						2	17						2	5	4	1	0				0
412	A118	878.48	2007						1	57						2		3	2	1		0	0	0	0
412	A118	554.337	2007						2	56						2		4	2	1		0	0	0	0
412	A118	1565.25	2007						1	32						4		1	2	1		0	0	0	0
412	A118	521.539	2007						2	83						2	4	2	2	1		0	0	0	0
412	A118	370.681	2007						1	67						2	4	4	2	1		0	0	0	0
412	A118	340.981	2007						2	67						2	4	4	2	1		0	1	0	1
412	A118	658.86	2007						1	55						2	4	4	1	0		1	1	0	1
412	A118	341.443	2007						2	74						2	4	4	1	0		0	0	0	0
412	A118	521.539	2007						2	77						2	5	4	1	0		1	1	0	1
412	A118	681.962	2007						2	69						2	3	3	1	0		0	1	0	1
412	A118		2007						1	45						9	4	4	1	0
412	A118	658.86	2007						1	58						2	3	3	2	1		1	0	0	1
412	A118	370.681	2007						1	69						3	2	4	2	1		0	0	0	0
412	A118	340.981	2007						2	67						2	2	4	2	1		0	0	0	0
412	A118	340.981	2007						2	67						2	3	4	2	1		0	0	0	0
412	A118	521.539	2007						2	77						2	3	4	1	0		0	0	0	0
412	A118	1003.04	2007	1	1		1	0	1	48	3	3	2	1	1	2	3	3	1	0	0	1	1	0	1
412	A118	506.609	2007	1		1	2	0	2	39	3	3	2	0	0	3	4	4	1	0	0	1	1	0	1
412	A118	540.548	2007						2	14						2	4	4	1	0
412	A118	805.963	2007						1	16						2	3	4	1	0
412	A118	407.018	2007						2	7						2	4	4	1	0
412	A118	451.326	2007						1	72						3	5	3	2	1		0	0	0	0
412	A118	454.641	2007						2	68						2	5	4	2	1		1	0	0	1
412	A118	1493.05	2007						1	40						4	5	4	2	1		0	0	0	0
412	A118	404.86	2007						1	7						2	5	4	2	1
412	A118	1119.78	2007						1	43						3	2	3	1	0		0	0	0	0
412	A118	482.723	2007						1	62						3	5	4	1	0		0	0	0	0
412	A118	415.71	2007						2	60						2	5	3	1	0		1	0	0	1
412	A118	1514.76	2007						2	24						3	5	4	1	0		0	0	0	0
412	A118	1003.04	2007						1	49						2	3	2	2	1		0	1	1	1
412	A118	500.423	2007						2	54						2	3	2	2	1		1	0	0	1
412	A118	946.031	2007						2	27						3	3	1	2	1		0	0	0	0
412	A119	1478.55	2007						1	63						3	1	1	2	1		0	0	0	0
412	A119	1273.29	2007						2	60						3	1	1	2	1		0	0	0	0
412	A119	2604.32	2007	1	1		1	0	1	46	1	1	3	0	0	4	1	1	2	1	0	0	0	0	0
412	A119	1628.48	2007	1		1	2	0	2	46	1	1	3	1	1	3	1	1	2	1	0	0	0	0	0
412	A119	1852.92	2007						2	19						3	1	4	2	1		0	0	1	1
412	A119	1868.06	2007	1	1		1	0	1	38	2	2	2	0	0	3	3	1	2	1	0	0	1	0	1
412	A119	1029.87	2007	1		1	2	0	2	34	2	2	2	0	0	3	3	4	2	1	0	0	0	0	0
412	A119	805.019	2007						1	10						2	3	4	2	1
412	A119	645.462	2007						2	7						2	3	4	2	1
412	A119	2397.13	2007	1	1		1	0	1	31	1	1	1	1	1	3	2	1	1	0	0	0	0	0	0
412	A119	1029.87	2007	1		1	2	0	2	34	1	1	1	0	0	3	2	4	1	0	0	0	0	0	0
412	A119	645.462	2007						2	6						2	2	4	1	0
412	A119	2088.81	2007						2	69						2	3	3	1	0		1	1	0	1
412	A119	2604.32	2007	1	1		1	0	1	46	2	2	2	1	1	3	1	3	2	1	1	0	0	0	0
412	A119		2007						2	41						9	2	4	2	1
412	A119	2236.71	2007						1	15						2	2	4	2	1
412	A119	645.462	2007						2	9						2	1	4	2	1
412	A119	2068.95	2007	1		1	2	0	2	38	3	3	1	0	0	3	3	4	2	1	0	0	1	0	1
412	A119	1642.36	2007						2	18						2	3	4	2	1
412	A119	1500.13	2007						2	12						2	3	4	2	1
412	A119	645.462	2007						2	5						2	3	4	2	1
412	A119	2043.69	2007						2	51						4	3	4	1	0		0	0	0	0
412	A119	1029.87	2007						2	30						3	4	4	2	1		0	0	0	0
412	A119	1029.87	2007						2	33						3	4	1	2	1		1	1	0	1
412	A119	1868.06	2007	1	1		1	0	1	38	2	2	2	0	0	3	2	3	1	0	0	1	0	0	1
412	A119	1034.47	2007	1		1	2	0	2	37	2	2	2	0	0	3	2	2	1	0	0	1	0	0	1
412	A119	805.019	2007						1	10						2	2	4	1	0
412	A119	645.462	2007						2	8						2	2	4	1	0
412	A119	696.269	2007						2	65						2	4	4	2	1		0	1	0	1
412	A119	805.019	2007						1	10						2	4	4	2	1
412	A119	642.041	2007						1	9						2	4	4	2	1
412	A119	642.041	2007						1	8						2	2	4	1	0
412	A119	2068.95	2007	1		1	2	0	2	37	1	1	2	0	0	3	2	4	1	0	0	0	0	0	0
412	A119		2007						1	68						9	3	4	2	1
412	A119	1392.54	2007						2	67						3	2	4	2	1		0	0	0	0
412	A120		2007						1	37						9	3	4	1	0
412	A120	1446.57	2007	1		1	2	0	2	32	2	2	1	0	0	4	2	4	1	0	1	0	0	0	0
412	A120	609.631	2007						1	5						2	2	4	1	0
412	A120	585.026	2007						1	1						2	2	4	1	0
412	A120	726.516	2007	1		1	4	1	2	35	2	2	2	0	0	3	3	2	1	0	0	0	0	0	0
412	A120	930.224	2007						2	12						2	3	4	1	0				0
412	A120	609.631	2007						1	8						2	2	4	1	0
412	A120	1259.81	2007						1	55						2	4	4	2	1		0	0	0	0
412	A120	956.86	2007						2	50						2	4	4	2	1		1	0	0	1
412	A120		2007						1	23						9	4	4	2	1
412	A120	2801.35	2007						2	21						3	4	4	2	1		0	1	0	1
412	A120	531.585	2007						1	67						3	1	1	2	1		0	0	0	0
412	A120	596.16	2007						2	64						2	1	4	2	1		0	1	0	1
412	A120		2007						1	40						9	3	4	1	0
412	A120		2007						2	33						9	3	4	1	0
412	A120	1528.76	2007						1	10						2	3	4	1	0
412	A120		2007						2	8						9	3	4	1	0
412	A120	1594.75	2007						1	66						3	1	4	2	1		0	0	0	0
412	A120	485.427	2007						1	74						9	3	4	1	0		0	0	0	0
412	A120	489.655	2007						2	72						2	3	4	1	0		0	1	0	1
412	A120	1038.39	2007						1	62						3	2	4	2	1		0	0	0	0
412	A120	894.331	2007						2	59						2	2	4	2	1		0	0	0	0
412	A120		2007						1	31						9	3	4	2	1
412	A120	747.926	2007						2	80						2	4	4	1	0		0	0	0	0
412	A120	2152.94	2007	1		1	2	0	2	53	1	1	3	0	0	2	4	3	1	0	1	0	1	0	1
412	A120		2007						2	26						9	4	4	1	0
412	A120	1386.97	2007						1	15						2	4	4	1	0				0
412	A120		2007						2	22						9	4	4	1	0
412	A120	747.926	2007						2	76						2	2	4	2	1		0	1	0	1
412	A120	1715.54	2007						2	48						3	3	4	1	0		0	0	0	0
412	A120		2007						1	39						9	5	4	1	0
412	A120	1976.58	2007	1		1	2	0	2	42	3	3	2	1	1	3	5	2	1	0	1	0	0	0	0
412	A120	1386.97	2007						1	16						2	5	4	1	0				0
412	A120	873.579	2007						1	13						2	5	4	1	0				0
412	A120	612.879	2007						2	8						2	5	4	1	0
402	B101	916.46	2007						2	57						2	4	3	1	0		0	0	0	0
402	B101	759.556	2007	1		1	4	1	2	41	2	2	2	2	2	2	5	4	1	0	0	1	1	0	1
402	B101	669.337	2007						1	8						2	5	4	1	0
402	B101	669.337	2007						1	8						2	5	4	1	0
402	B101	551.551	2007						2	53						3	3	4	1	0		0	0	0	0
402	B101	1669.52	2007						2	22						3	3	1	1	0		0	0	0	0
402	B101	2374.09	2007						1	24						3	2	3	1	0		0	0	0	0
402	B101	499.08	2007						1	77						2	5	4	1	0		1	0	0	1
402	B101	458.183	2007						2	63						2	5	3	1	0		0	0	0	0
402	B101	1042.69	2007						2	29						3	5	4	1	0		1	0	0	1
402	B101	1374.69	2007						2	59						2	5	2	1	0		0	0	0	0
402	B101		2007						1	27						9	5	4	1	0
402	B101		2007						1	30						9	5	4	1	0
402	B101	751.638	2007						2	67						2	5	3	1	0		0	0	0	0
402	B101	751.638	2007						2	65						2	3	2	1	0		1	1	0	1
402	B101		2007						1	25						9	4	4	1	0
402	B101	1105.52	2007						1	47						2	3	3	1	0		1	0	0	1
402	B101	659.244	2007						2	45						2	3	2	1	0		0	1	0	1
402	B101	659.244	2007	1		1	4	1	2	48	1	1	3	1	1	3	5	2	1	0	0	0	1	0	1
402	B101		2007						1	18						9	5	4	1	0
402	B101	1630.65	2007						2	15						2	5	4	1	0				0
402	B101	375.819	2007						2	65						2	3	4	2	1		1	1	0	1
402	B101	928.37	2007						1	53						2	4	3	1	0		0	0	0	0
402	B101	659.244	2007						2	47						2	4	3	1	0		1	1	0	1
402	B101	1626.18	2007						1	25						4	4	3	1	0		0	1	1	1
402	B101	2374.09	2007						1	23						3	4	3	1	0		0	0	0	0
402	B101	759.556	2007	1		1	4	1	2	42	1	1	3	0	0	2	5	4	1	0	0	0	1	0	1
402	B101	1110.38	2007						1	16						2	5	3	1	0
402	B101	928.37	2007	1	1		1	0	1	50	1	1	3	1	1	2	5	4	1	0	0	0	1	0	1
402	B101	659.244	2007	1		1	2	0	2	45	1	1	3	1	1	2	5	3	1	0	0	0	0	0	0
402	B101	1021.55	2007						1	19						3	5	4	1	0		0	0	0	0
402	B101	558.369	2007	1		1	4	1	2	39	2	2	2	0	0	2	5	4	1	0	0	0	0	0	0
402	B101	672.904	2007						2	7						2	5	4	1	0
402	B101	699.371	2007						1	13						2	5	4	1	0				0
402	B101	376.328	2007						2	72						2	1	4	1	0		0	0	0	0
402	B101	1008.31	2007						1	39						3	4	3	1	0		0	0	0	0
402	B101	458.23	2007						2	59						2	4	4	1	0		0	1	0	1
402	B101		2007						1	59						9	3	4	1	0
402	B101	827.327	2007						2	54						3	3	4	1	0		0	0	0	0
402	B101	1564.03	2007						2	25						4	4	1	1	0		0	0	0	0
402	B101	558.369	2007	1		1	4	1	2	37	2	2	3	0	0	3	5	4	1	0	0	0	0	0	0
402	B101	815.325	2007						2	16						2	5	4	1	0				0
402	B101	699.371	2007						1	14						2	5	4	1	0				0
402	B101	408.553	2007						1	66						3	2	3	2	1		0	0	0	0
413	B102	731.355	2007						2	78						2	4	4	1	0		1	1	0	1
413	B102	474.672	2007						1	70						2	2	4	2	1		0	0	0	0
413	B102	478.158	2007						2	67						2	2	4	2	1		0	0	0	0
413	B102	2559.94	2007	1	1		1	0	1	40	2	2	1	0	0	3	4	1	2	1	1	0	0	0	0
413	B102		2007						2	33						9	4	4	2	1
413	B102	456.61	2007						2	5						2	4	4	2	1
413	B102	529.303	2007						2	1						9	4	4	2	1
413	B102	1258.14	2007	1		1	2	0	2	45	2	2	3	1	1	3	3	2	2	1	1	0	0	0	0
413	B102	2801.35	2007						2	20						3	3	4	2	1		0	0	0	0
413	B102	2558.92	2007						2	16						2	3	4	2	1				0
413	B102		2007						1	14						9	3	4	2	1
413	B102	3016.51	2007				1	0	1	24						2	3	3	1	0		0	0	1	1
413	B102	2124.14	2007				2	0	2	23						2	3	3	1	0		1	1	1	1
413	B102	529.303	2007						2	3						2	4	4	1	0
413	B102	1570.28	2007	1	1		1	0	1	41	2	2	2	2	2	3	4	3	1	0	0	1	0	0	1
413	B102	710.419	2007	1		1	2	0	2	36	2	2	2	0	0	3	4	4	1	0	0	0	0	0	0
413	B102	456.61	2007						2	9						2	4	4	1	0
413	B102	456.61	2007						2	9						2	4	4	1	0
413	B102	1258.14	2007						2	48						2		4	2	1		1	1	1	1
413	B102	3016.51	2007						1	22						3		3	2	1		0	0	0	0
413	B102		2007						2	24						9		4	2	1
413	B102	1570.28	2007	1	1		1	0	1	40	2	2	1	0	0	4	3	1	1	0	0	0	0	0	0
413	B102	707.26	2007	1		1	2	0	2	34	2	2	1	0	0	3	3	4	1	0	0	0	0	1	1
413	B102	606.409	2007						2	11						2	3	4	1	0
413	B102	435.858	2007						1	4						2	3	4	1	0
413	B102	701.745	2007	1		1	4	1	2	51	1	1	3	0	0	2	4	2	1	0	0	1	1	0	1
413	B102	1659.76	2007						2	16						2	4	4	1	0				0
413	B102	1646.21	2007						1	34						4	2	1	1	0		0	0	0	0
413	B102	1326.62	2007						2	26						4	2	4	1	0		0	1	0	1
413	B102	1570.28	2007	1	1		1	0	1	41	2	2	1	0	0	4	2	2	1	0	0	0	0	0	0
413	B102	707.26	2007	1		1	2	0	2	34	2	2	1	0	0	4	2	2	1	0	0	0	0	0	0
413	B102	456.61	2007						2	9						2	2	4	1	0
413	B102	454.189	2007						1	5						2	2	4	1	0
413	B102	582.951	2007						2	61						2	3	3	2	1		0	0	0	0
413	B102	1282.88	2007						1	36						4	4	3	2	1		0	0	0	0
413	B102	949.344	2007						1	70						2		4	2	1		0	0	0	0
413	B102	1165.9	2007						2	62						2		4	2	1		0	0	0	0
413	B102	1353.85	2007						1	60						4	3	4	1	0		1	0	0	1
413	B102	923.921	2007						1	57						2	3	3	2	1		0	1	0	1
413	B102	838.763	2007						2	47						2	3	2	2	1		0	1	0	1
413	B102	1326.62	2007						2	28						4	3	1	2	1		0	0	0	0
413	B102	3016.51	2007						1	22						3	2	2	2	1		0	0	0	0
413	B102	2194.06	2007						2	79						2	3	4	1	0		0	1	0	1
413	B102		2007						1	32						9	4	4	1	0
413	B103	260.385	2007						2	69						2	4	4	2	1		0	0	0	0
413	B103	1827.02	2007						2	48						2	2	4	2	1		0	0	0	0
413	B103		2007						2	24						9	3	4	2	1
413	B103	260.385	2007						2	69						2	4	4	2	1		0	0	0	0
413	B103		2007						1	64						9	4	4	3	1
413	B103	634.966	2007						2	59						2	4	3	3	1		0	0	0	0
413	B103	849.195	2007						1	67						2	4	4	2	1		0	0	0	0
413	B103	283.065	2007						1	69						2	4	4	2	1		0	0	0	0
413	B103	260.385	2007						2	66						2	3	4	2	1		0	0	0	0
413	B103	566.13	2007						1	66						2	4	4	2	1		0	0	0	0
413	B103		2007						2	62						9	4	4	2	1
413	B103	377.42	2007						1	69						2	2	4	2	1		0	1	0	1
413	B103	347.18	2007						2	65						2	2	4	2	1		0	1	0	1
413	B103		2007						1	36						9	4	4	2	1
413	B103	515.819	2007	1		1	4	1	2	38	1	1	1	1	1	4	4	4	2	1	2	0	0	0	0
413	B103	401.915	2007						1	6						2	4	4	2	1
413	B103	764.281	2007						2	54						2	4	3	2	1		1	0	0	1
413	B103	913.51	2007						2	49						2	4	3	2	1		0	0	0	0
413	B103	634.901	2007						2	62						2	1	4	1	0		0	0	0	0
413	B103	1397.2	2007						1	35						4	1	3	1	0		0	1	0	1
413	B103		2007						2	33						9	1	4	1	0
413	B103	385.694	2007						1	4						2	1	4	1	0
413	B103	401.915	2007						1	7						2	1	4	1	0
413	B103	398.265	2007						2	77						2	5	4	1	0		0	1	0	1
413	B103	643.218	2007						1	54						2	5	4	1	0		0	0	1	1
413	B103	317.45	2007						2	61						2	5	4	1	0		0	1	0	1
413	B103	404.057	2007						2	8						2	5	4	1	0
402	B104	1449.86	2007	1	1		1	0	1	45	2	2	3	0	0	2	3	3	3	1	1	0	0	0	0
402	B104	864.585	2007	1		1	2	0	2	45	2	2	3	0	0	3	2	2	3	1	1	0	0	0	0
402	B104	2189.54	2007						2	21						3	3	1	3	1		0	0	1	1
402	B104	2587.91	2007						1	17						2	3	4	3	1
402	B104	1322.37	2007						1	36						3	1	1	2	1		1	1	0	1
402	B104	732.289	2007	1		1	2	0	2	36	1	1	1	0	0	3	2	4	2	1	0	0	0	0	0
402	B104	561.806	2007						1	5						2	2	4	2	1
402	B104	1322.37	2007	1	1		1	0	1	37	1	1	1	0	0	3	2	3	2	1	0	0	0	0	0
402	B104	535.809	2007						1	65						3	1	4	2	1		0	0	0	0
402	B104	729.033	2007						2	31						4	2	4	1	0		0	0	0	0
402	B104	1367.46	2007						2	26						4	1	4	1	0		0	0	0	0
402	B104	723.348	2007						2	53						2		2	2	1		0	0	0	0
402	B104	1464.58	2007	1		1	2	0	2	36	2	2	1	0	0	3	2	4	1	0	0	0	0	0	0
402	B104	564.8	2007						2	6						2	2	4	1	0
402	B104	539.131	2007						1	4						2	2	4	1	0
402	B104	1983.56	2007	1	1		1	0	1	39	2	2	2	0	0	3	1	1	2	1	0	0	0	0	0
402	B104	1494.21	2007	1		1	2	0	2	41	2	2	2	0	0	4	1	2	2	1	0	0	0	0	0
402	B104	561.806	2007						1	9						2	1	4	2	1
402	B104	561.806	2007						1	7						2	1	4	2	1
402	B104	2600.26	2007						2	28						3	4	4	2	1		1	1	0	1
402	B104	535.809	2007						1	67						4	2	4	2	1		0	0	0	0
402	B104	492.879	2007						2	65						3	2	4	2	1		0	0	0	0
402	B104	489.285	2007						1	74						4	4	4	2	1		0	0	0	0
402	B104	492.879	2007						2	69						2	4	4	2	1		0	0	0	0
402	B104	1322.37	2007	1	1		1	0	1	36	3	3	1	0	0	4	2	3	2	1	0	0	0	0	0
402	B104	732.289	2007	1		1	2	0	2	36	3	3	1	0	0	4	3	4	2	1	0	0	0	0	0
402	B104	564.8	2007						2	7						2	2	4	2	1
402	B104	539.131	2007						1	4						2	2	4	2	1
402	B104	539.131	2007						1	2						2	2	4	2	1
402	B104	493.546	2007						2	72						2	3	4	2	1		0	0	0	0
402	B104	1992.28	2007						2	41						4	3	4	2	1		0	0	0	0
402	B104	2132.7	2007						1	29						4	2	4	2	1		0	0	0	0
402	B104	1367.46	2007						2	27						4	3	4	2	1		0	0	0	0
402	B104	1696.89	2007	1	1		1	0	1	33	1	1	1	1	1	3	3	1	1	0	0	0	0	0	0
402	B104	729.033	2007	1		1	2	0	2	31	1	1	1	0	0	4	3	4	1	0	0	0	0	0	0
402	B104	539.131	2007						1	3						2	3	4	1	0
413	B105	674.923	2007	1	1		1	0	1	44	3	3	1	0	0	4	1	1	2	1	0	0	0	0	0
413	B105	415.366	2007	1		1	2	0	2	42	3	3	1	0	0	3	1	2	2	1	0	0	0	0	0
413	B105	245.32	2007						2	8						2	1	4	2	1
413	B105	234.171	2007						1	4						2	1	4	2	1
413	B105	434.403	2007						2	13						2	1	4	2	1
413	B105	607.977	2007	1		1	2	0	2	33	2	2	1	0	0	3	3	4	2	1	0	0	0	0	0
413	B105	245.32	2007						2	9						2	3	4	2	1
413	B105	244.02	2007						1	6						2	3	4	2	1
413	B105	360.51	2007						2	45						2	4	3	1	0		0	0	0	0
413	B105		2007						1	60						9	3	4	1	0
413	B105	501.17	2007						2	56						2	3	3	1	0		0	0	0	0
413	B105	223.419	2007						1	65						2	2	1	1	0		1	0	0	1
413	B105		2007						1	59						9	2	4	2	1
413	B105	501.17	2007						2	56						4	2	4	2	1		0	0	0	0
413	B105	411.036	2007						2	67						2		3	1	0		0	1	0	1
413	B105	674.923	2007						1	41						3	5	2	1	0		1	0	0	1
413	B105	434.403	2007						2	14						2	5	4	1	0				0
413	B105	204.02	2007						1	74						2	3	4	2	1		1	0	0	1
413	B105	205.518	2007						2	67						2	3	4	2	1		1	1	0	1
413	B105	674.923	2007	1	1		3	1	1	41	2	2	2	0	0	2	5	3	1	0	0	1	1	1	1
413	B105	407.95	2007						1	14						2	5	4	1	0
413	B105	305.963	2007						1	10						2	5	4	1	0
413	B105	604.557	2007	1	1		1	0	1	45	1	1	3	0	0	4	2	3	1	0	0	0	0	0	0
413	B105	360.51	2007	1		1	2	0	2	47	1	1	3	0	0	3	2	2	1	0	0	1	0	0	1
413	B105	475.588	2007						2	17						2	2	4	1	0				0
413	B105	205.796	2007						2	72						2	3	4	1	0		0	0	0	0
413	B105	604.557	2007	1	1		1	0	1	49	3	3	3	0	0	2	4	3	2	1	0	0	0	0	0
413	B105	360.51	2007	1		1	2	0	2	45	3	3	3	0	0	3	4	2	2	1	0	0	0	0	0
413	B105	410.195	2007						2	19						3	4	4	2	1		0	0	0	0
413	B105	475.588	2007						2	17						2	4	2	2	1
413	B105	407.95	2007						1	13						2	4	4	2	1
413	B105	661.853	2007						1	57						3	2	1	2	1		0	0	1	1
413	B105	417.641	2007						2	55						2	1	4	2	1		0	1	0	1
413	B105	523.908	2007						2	75						2	1	4	2	1		0	1	0	1
413	B105		2007						2	28						9	2	4	2	1
413	B105		2007						2	26						9	2	4	2	1
413	B105	628.69	2007						2	78						2	5	4	1	0		1	1	0	1
413	B105		2007						1	51						9	5	4	1	0
413	B105	397.112	2007						1	59						4	3	4	1	0		0	0	0	0
413	B105	570.197	2007						2	27						4	4	1	1	0		0	0	0	0
413	B105	205.518	2007						2	67						2	5	4	1	0		1	1	0	1
413	B105	1523.05	2007						1	53						2	3	4	2	1		0	1	0	1
413	B105	507.683	2007				1	0	1	52						4		2	2	1		1	1	0	1
413	B105	360.51	2007				2	0	2	49						3		2	2	1		1	0	0	1
413	B105	570.197	2007						2	26						4		1	2	1		0	0	0	0
413	B105	912.982	2007						2	23						3		4	2	1		0	0	0	0
413	B105	647.699	2007						1	18						3		4	2	1
413	B105	3016.51	2007						1	21						3		3				1	1	0	1
413	B105		2007						2	19						9		4
413	B105		2007						2	15						9		4
413	B105		2007						2	43						9		4
402	B106	1004.33	2007	1	1		1	0	1	37	1	1	1	0	0	3	2	2	3	1	0	0	0	0	0
402	B106	553.696	2007	1		1	2	0	2	32	1	1	1	0	0	4	2	4	3	1	0	0	0	0	0
402	B106	438.715	2007						1	1						2	1	4	3	1
402	B106	1101.16	2007	1	1		1	0	1	49	2	2	3	2	2	3	1	1	3	1	0	0	0	0	0
402	B106	656.647	2007	1		1	2	0	2	46	2	2	3	0	0	3	1	4	3	1	0	0	0	0	0
402	B106	747.144	2007						2	19						3	1	4	3	1		0	0	0	0
402	B106	2123.54	2007						1	15						2	1	4	3	1				0
402	B106	2202.33	2007	1	1		1	0	1	45	2	2	2	0	0	4	3	1	1	0	0	0	0	0	0
402	B106	1112.34	2007	1		1	2	0	2	35	2	2	2	1	1	3	3	2	1	0	0	0	0	0	0
402	B106	610.383	2007						2	11						2	3	4	1	0
402	B106	457.166	2007						1	8						2	3	4	1	0
402	B106	1101.16	2007	1	1		1	0	1	49	2	2	2	2	2	4	3	1	2	1	0	0	0	0	0
402	B106	656.647	2007	1		1	2	0	2	48	2	2	2	0	0	4	2	4	2	1	0	0	0	0	0
402	B106	1559.26	2007						2	16						2	3	4	2	1				0
402	B106	1424.23	2007						2	12						2	3	4	2	1
402	B106	723.314	2007						1	55						4	1	1	2	1		0	0	1	1
402	B106	549.378	2007						2	52						4	1	4	2	1		1	0	0	1
402	B106	1145.12	2007						2	77						2	2	4	2	1		0	0	0	0
402	B106	1004.33	2007	1	1		1	0	1	38	2	2	1	0	0	4	1	1	2	1	0	0	0	0	0
402	B106	556.169	2007	1		1	2	0	2	36	2	2	1	1	1	4	1	1	2	1	0	0	0	0	0
402	B106	438.715	2007						1	4						2	1	4	2	1
402	B106	457.166	2007						1	8						2	1	4	2	1
402	B106	924.713	2007						1	51						4	2	1	3	1		0	0	0	0
402	B106	549.378	2007						2	51						3	2	4	3	1		0	0	0	0
402	B106	2364.74	2007						1	22						3	2	4	3	1		0	0	0	0
402	B106	756.564	2007	1		1	2	0	2	44	2	2	2	0	0	4	1	1	3	1	0	0	0	0	0
402	B106		2007						2	16						9	1	4	3	1
402	B106	457.166	2007						1	7						2	1	4	3	1
402	B106	457.166	2007						1	7						2	1	4	3	1
402	B106	553.696	2007						2	33						4	4	4	1	0		0	1	0	1
402	B106	438.715	2007						1	3						2	4	4	1	0
402	B106	553.696	2007						2	30						4	4	1	1	0		1	1	0	1
402	B106	406.944	2007						1	65						3	1	4	2	1		0	0	0	0
402	B106	456.378	2007						2	62						2	1	4	2	1		1	0	0	1
402	B106	656.647	2007	1		1	4	1	2	45	1	1	2	0	0	3	1	4	3	1	0	0	0	0	0
402	B106		2007						1	16						9	1	4	3	1
402	B106	610.383	2007						2	11						2	1	4	3	1
402	B106	1446.63	2007						1	59						2	4	3	2	1		0	0	0	0
402	B106		2007						2	57						9	4	4	2	1
402	B106	1107.39	2007	1		1	4	1	2	31	1	1	1	0	0	4	4	4	2	1	2	1	1	0	1
402	B106	438.715	2007						1	1						2	4	4	2	1
402	B106	557.413	2007						1	73						3	3	4	3	1		0	0	0	0
402	B106	561.507	2007						2	65						3	4	4	3	1		0	0	0	0
402	B106	374.338	2007						2	68						2	1	4	3	1		1	0	0	1
402	B106	723.314	2007						1	57						4	2	4	2	1		0	1	0	1
402	B106	549.378	2007						2	53						2	3	4	2	1		1	0	0	1
413	B107	968.736	2007						1	64						3	3	4	3	1		0	0	0	0
413	B107	834.253	2007						2	61						3	2	3	3	1		0	0	0	0
413	B107	1937.47	2007						1	61						2	3	4	2	1		0	0	0	0
413	B107		2007						2	61						9	2	4	2	1
413	B107	2012.91	2007						1	49						3	3	1	2	1		0	0	0	0
413	B107	1200.34	2007						2	48						2	3	4	2	1		0	0	0	0
413	B107	684.285	2007						2	66						2	2	4	2	1		0	0	0	0
413	B107		2007						1	64						9	3	4	2	1
413	B107	1668.68	2007						2	59						3	3	4	2	1		1	0	0	1
413	B107	834.253	2007						2	61						2	5	3	2	1		0	1	0	1
413	B107	2355.87	2007						1	32						4	5	3	2	1		0	1	0	1
413	B107	1690.36	2007						1	54						2	5	4	2	1		0	0	0	0
413	B107		2007						1	68						9	3	4	2	1
413	B107	1668.51	2007						2	61						2	3	3	2	1		0	0	0	0
413	B107	2629.84	2007						1	54						2	3	3	1	0		0	0	0	0
413	B107		2007						2	55						9	3	4	1	0
413	B107	2543.92	2007						1	62						2	4	4	2	1		0	0	0	0
413	B107		2007						2	57						9	3	4	2	1
413	B107		2007						1	31						9	4	4	2	1
413	B107	3016.51	2007						1	21						3	5	4	1	0		0	0	0	0
413	B107	2012.91	2007	1	1		1	0	1	48	2	2	3	0	0	3	3	3	2	1	0	0	0	0	0
413	B107	1200.34	2007	1		1	2	0	2	47	2	2	3	0	0	2	3	4	2	1	0	1	0	0	1
413	B107	1860.03	2007						1	19						3	3	4	2	1		0	0	1	1
413	B107	2498.89	2007						2	14						2	3	4	2	1				0
414	C101	861.42	2007						2	50						2	2	4	1	0		1	1	0	1
414	C101	2539.79	2007						1	26						3	2	3	1	0		0	0	0	0
414	C101	1722.84	2007						2	51						2	3	3	1	0		0	0	0	0
414	C101	830.951	2007				1	0	1	62						2	2	3	2	1		0	0	0	0
414	C101	1029.62	2007	1		1	2	0	2	45	1	1	3	0	0	2	2	4	2	1	0	0	0	0	0
414	C101	2358.53	2007						1	15						2	2	4	2	1				0
414	C101	957.126	2007						1	66						2	3	4	1	0		0	0	0	0
414	C101	1073.5	2007						2	58						2	3	3	1	0		1	1	0	1
414	C101	1574.79	2007				1	0	1	39						3	4	3	1	0		0	0
414	C101	872.068	2007	1		1	2	0	2	36	1	1	2	0	0	3	4	4	1	0	0	0	0	0	0
414	C101	2382.15	2007						2	9						2	4	4	1	0
414	C101		2007						1	6						9	4	4	1	0
414	C101	1722.84	2007						2	54						3	2	4	3	1		0	0	0	0
414	C101	830.951	2007						1	63						2	4	4	2	1		1	1	0	1
414	C101	586.958	2007						2	65						2	3	4	2	1		0	0	0	0
414	C101	1574.79	2007						1	35						4	4	4	2	1		0	0	0	0
414	C101	1726.61	2007	1	1		1	0	1	48	1	1	3	0	0	2	4	1	1	0	0	1	0	0	1
414	C101	1029.62	2007	1		1	2	0	2	45	1	1	3	3	2	2	3	4	1	0	0	0	0	0	0
414	C101	2542.92	2007						1	13						2	3	4	1	0
414	C101	1134.15	2007						1	56						2	3	3	1	0		0	0	0	0
414	C101	1431.34	2007						2	58						2	2	4	1	0		0	0	0	0
414	C101		2007						1	34						9	3	4	1	0
414	C101	1726.61	2007				1	0	1	46						2	4	4	2	1		0		0
414	C101	872.068	2007	1		1	2	0	2	37	2	2	2	0	0	3	4	1	2	1	0	0	0	0	0
414	C101	2358.53	2007						1	17						2	4	4	2	1
414	C101	1581.83	2007						2	10						2	4	4	2	1
414	C101	1173.92	2007						2	67						2	5	4	1	0		1	1	0	1
414	C101	1246.43	2007						1	63						2	4	4	2	1		0	0	0	0
414	C101	880.438	2007						2	66						2	4	4	2	1		0	0	0	0
414	C101	1927.58	2007	1	1		1	0	1	40	2	2	3	0	0	3	2	1	1	0	0	0	0	0	0
414	C101	1186.28	2007	1		1	2	0	2	40	2	2	3	0	0	3	2	3	1	0	0	0	0	0	0
414	C101	1485.51	2007						1	14						2	2	4	1	0				0
414	C101	1581.83	2007						2	13						2	2	4	1	0				0
414	C101	830.951	2007						1	64						2	4	4	2	1		0	0	0	0
414	C101	715.669	2007						2	57						2	4	4	2	1		0	0	0	0
414	C101	1449.94	2007						1	53						2	4	3	2	1		0	0	0	0
414	C101	1029.62	2007						2	45						2	4	3	2	1		1	1	0	1
414	C101		2007						2	15						9	4	4	2	1
414	C101	1558.94	2007						1	76						2	1	4	2	1		0	0	0	0
414	C101		2007						2	67						9	1	4	2	1
403	C102	484.187	2007						1	75						4	1	1	2	1		0	0	0	0
403	C102	365.098	2007						2	72						3	1	4	2	1		0	0	0	0
403	C102	704.505	2007						1	56						4	1	1	2	1		0	0	1	1
403	C102	535.092	2007						2	52						4	1	4	2	1		0	0	0	0
403	C102	1619.7	2007						2	24						4	1	4	2	1		1	1	0	1
403	C102	2303.25	2007						1	21						3	1	4	2	1		0	0	0	0
403	C102	978.218	2007	1	1		1	0	1	35	2	2	1	0	0	4	1	1	2	1	0	0	0	0	0
403	C102	539.297	2007	1		1	2	0	2	31	2	2	1	0	0	4	1	1	2	1	0	1	0	0	1
403	C102	652.824	2007						2	6						2	1	4	2	1
403	C102	623.155	2007						1	4						2	1	4	2	1
403	C102		2007						1	61						9	1	4	2	1
403	C102	802.638	2007						2	51						3	2	4	2	1		0	0	0	0
403	C102	2366.48	2007						1	27						3	2	4	2	1		0	0	0	0
403	C102	1070.18	2007						2	54						3	1	4	3	1		0	1	0	1
403	C102	900.666	2007	1	1		1	0	1	51	2	2	3	0	0	3	1	3	2	1	1	0	0	0	0
403	C102	639.571	2007	1		1	2	0	2	48	2	2	3	0	0	3	1	4	2	1	1	0	0	0	0
403	C102	1619.7	2007						2	21						3	1	4	2	1		0	0	0	0
403	C102	1005.43	2007						1	17						2	1	4	2	1
403	C102	704.505	2007						1	55						4	1	1	2	1		0	0	0	0
403	C102	535.092	2007						2	50						4	1	1	2	1		0	0	0	0
403	C102	2303.25	2007						1	22						3	1	4	2	1		0	0	1	1
403	C102	516.166	2007						1	61						4	2	4	2	1		0	0	1	1
403	C102	444.51	2007						2	61						4	2	1	2	1		0	0	0	0
403	C102	396.362	2007						1	65						3	1	4	2	1		1	0	0	1
403	C102	444.51	2007						2	61						2	1	4	2	1		0	1	0	1
403	C102	900.666	2007	1	1		1	0	1	51	3	3	2	1	1	4	1	1	3	1	1	1	0	0	1
403	C102	639.571	2007	1		1	2	0	2	47	3	3	2	1	1	3	1	4	3	1	1	0	0	0	0
403	C102	1619.7	2007						2	21						3	1	4	3	1		0	0	0	0
403	C102	1005.43	2007						1	18						3	1	4	3	1
403	C102	652.824	2007						2	7						2	1	4	3	1
403	C102	1072.53	2007	1	1		1	0	1	45	2	2	2	2	2	4	1	1	1	0	0	0	0	0	0
403	C102	736.89	2007	1		1	2	0	2	43	2	2	2	0	0	4	1	1	1	0	0	0	0	0	0
403	C102	738.262	2007						2	15						2	1	4	1	0				0
403	C102	814.2	2007						1	10						2	1	4	1	0
403	C102	1430.04	2007	1	1		1	0	1	49	2	2	3	0	0	2	4	3	2	1	0	0	0	0	0
403	C102	982.52	2007	1		1	2	0	2	44	2	2	3	0	0	2	4	4	2	1	0	0	0	0	0
403	C102	970.287	2007						2	19						3	4	4	2	1		0	0	0	0
403	C102	1005.43	2007						1	15						2	3	4	2	1				0
403	C102	900.666	2007						1	53						3	1	1	2	1		0	0	0	0
403	C102	535.092	2007						2	52						3	1	2	2	1		0	0	0	0
403	C102	1577.65	2007						1	27						4	1	4	2	1		0	0	0	0
403	C102	1255.27	2007	1	1		1	0	1	34	1	1	1	0	0	4	2	1	2	1	0	0	0	0	0
403	C102	1011.57	2007				2	0	2	27						4	2	4	2	1		0	0	0	0
403	C102	756.755	2007						2	3						2	2	4	2	1
403	C102	1072.53	2007	1	1		1	0	1	48	2	2	3	1	1	4	1	1	2	1	0	0	0	0	0
403	C102	639.571	2007	1		1	2	0	2	46	2	2	3	0	0	3	1	4	2	1	0	0	0	0	0
403	C102	727.715	2007						2	19						3	1	4	2	1		0	0	0	0
403	C102	1005.43	2007						1	18						2	2	4	2	1
403	C102	1072.53	2007	1	1		1	0	1	48	2	2	3	0	0	4	1	2	2	1	0	0	0	0	0
403	C102	736.89	2007	1		1	2	0	2	40	2	2	3	0	0	3	1	4	2	1	0	0	0	0	0
403	C102	727.715	2007						2	19						3	1	4	2	1		0	0	0	0
403	C102	1005.43	2007						1	16						2	1	4	2	1
403	C102	361.946	2007						1	71						3	1	4	2	1		0	0	0	0
403	C102	364.604	2007						2	68						3	1	4	2	1		0	0	0	0
403	C102	704.505	2007						1	58						3	3	4	2	1		1	1	0	1
403	C102	535.092	2007						2	52						3	3	4	2	1		0	0	0	0
403	C102	361.946	2007						1	73						4	1	4	2	1		0	0	0	0
403	C102	364.604	2007						2	67						4	1	4	2	1		0	0	0	0
403	C102	516.166	2007						1	60						3	2	4	2	1		1	1	0	1
403	C102	557.671	2007						2	79						2	1	4	2	1		1	1	0	1
403	C102	444.556	2007						2	59						4	2	1	2	1		1	0	0	1
414	C103	704.103	2007						1	70						2	1	4	3	1		1	0	0	1
414	C103	709.274	2007						2	66						2	1	4	3	1		0	0	0	0
414	C103		2007						1	61						9	4	4	2	1
414	C103	1729.61	2007						2	59						2	4	3	2	1		0	0	0	0
414	C103	2832.12	2007						1	27						3	4	4	2	1		0	0	0	0
414	C103		2007						1	71						9	3	4	3	1
414	C103	946.979	2007						2	71						2	2	4	3	1		0	0	0	0
414	C103	2604.32	2007	1	1		1	0	1	46	2	2	2	1	1	3	4	3	3	1	1	0	0	0	0
414	C103	1911.32	2007	1		1	2	0	2	44	2	2	2	0	0	2	4	4	3	1	1	1	0	0	1
414	C103	1542.85	2007						2	11						2	4	4	3	1
414	C103	1155.56	2007						1	9						2	4	4	3	1
414	C103	771.053	2007						1	65						2	3	3	3	1		0	0	0	0
414	C103	864.806	2007						2	59						2	4	4	3	1		0	0	0	0
414	C103	1084.85	2007						2	84						2	2	4	3	1		0	0	0	0
414	C103	771.053	2007						1	68						2	4	4	2	1		0	0	0	0
414	C103	709.274	2007						2	65						2	4	4	2	1		0	0	0	0
414	C103		2007						2	40						9	3	4	2	1
414	C103		2007						2	12						9	3	4	2	1
414	C103		2007						2	8						9	2	4	2	1
414	C103	2130.7	2007						2	72						2	1	4	2	1		0	0	0	0
414	C103	1370.49	2007						1	57						3	4	3	2	1		0	0	0	0
414	C103	1040.93	2007						2	52						2	4	3	2	1		0	0	0	0
414	C103		2007						1	72						9	3	4	1	0
414	C103	1418.55	2007						2	68						2	3	3	1	0		0	0	0	0
414	C103		2007						1	4						9	4	4	1	0
414	C103	1063.91	2007						2	69						2	1	4	2	1		1	1	0	1
414	C103		2007						1	39						9	3	4	2	1
414	C103	2600.26	2007				2	0	2	29						3	3	4	2	1		0	0	0	0
414	C103	1155.56	2007						1	5						2	3	4	2	1
414	C103	1346.67	2007						2	3						2	3	4	2	1
414	C103	709.274	2007						2	66						2	4	3	2	1		1	1	0	1
414	C103	704.103	2007						1	71						2	4	4	2	1		1	1	1	1
414	C103		2007						1	37						9	2	4	1	0
414	C103	2098.22	2007	1		1	2	0	2	31	2	2	1	0	0	4	2	4	1	0	1	0	0	0	0
414	C103	1346.67	2007						2	4						2	2	4	1	0
414	C103	1108.92	2007						1	2						2	2	4	1	0
414	C103	1902.95	2007						1	39						3	3	3	1	0		0	0	0	0
414	C103	710.235	2007						2	71						2	4	3	1	0		0	0	0	0
414	C103	2516.6	2007						1	57						3	4	3	1	0		0	0	0	0
414	C103		2007						2	92						9	2	4	1	0
414	C103	1752.09	2007						1	52						2	5	3	1	0		0	0	1	1
414	C103		2007						1	38						9	4	4	1	0
414	C103		2007						2	35						9	4	4	1	0
414	C103	2483.82	2007						1	12						2	4	4	1	0				0
414	C103	1155.56	2007						1	7						2	4	4	1	0
403	C104	1045.32	2007	1	1		1	0	1	40	2	2	2	0	0	4	3	1	2	1	0	0	0	0	0
403	C104	472.918	2007	1		1	2	0	2	38	2	2	2	1	1	4	3	4	2	1	0	0	0	0	0
403	C104	529.83	2007						2	10						2	3	4	2	1
403	C104	396.833	2007						1	7						2	3	4	2	1
403	C104	318.305	2007						2	69						2	2	4	2	1		0	0	0	0
403	C104	936.334	2007	1	1		1	0	1	46	1	1	2	0	0	3	3	3	1	0	0	0	0	0	0
403	C104	643.317	2007	1		1	2	0	2	43	1	1	2	0	0	3	3	4	1	0	0	0	0	0	0
403	C104	396.833	2007						1	8						2	3	4	1	0
403	C104	945.837	2007	1		1	2	0	2	39	2	2	2	0	0	4	3	1	1	0	0	0	0	0	0
403	C104	529.83	2007						2	14						2	3	4	1	0				0
403	C104	396.833	2007						1	9						2	3	4	1	0
403	C104	854	2007	1	1		1	0	1	38	2	2	1	0	0	4	4	4	1	0	0	0	0	0	0
403	C104	470.815	2007	1		1	2	0	2	34	2	2	1	0	0	4	4	1	1	0	0	0	0	0	0
403	C104	396.833	2007						1	6						2	4	4	1	0
403	C104	462.461	2007						2	2						2	4	4	1	0
403	C104	854	2007						1	38						3	3	3	1	0		0	0	0	0
403	C104	643.317	2007						2	42						3	3	2	1	0		0	0	0	0
403	C104	636.61	2007						2	65						2	2	4	2	1		1	1	0	1
403	C104	786.296	2007						1	53						2	4	3	2	1		0	1	1	1
403	C104	467.144	2007						2	53						2	4	4	2	1		0	0	0	0
403	C104	883.118	2007						2	27						3	4	4	2	1		1	1	0	1
403	C104	1414.02	2007						2	24						3	4	4	2	1		0	0	0	0
403	C104	709.378	2007	1		1	2	0	2	38	2	2	3	0	0	3	3	3	2	1	0	1	1	0	1
403	C104	1297.83	2007						1	19						3	3	2	2	1		0	0	0	0
403	C104	497.567	2007						1	14						2	3	4	2	1
403	C104	388.064	2007						2	61						2	4	4	2	1		1	1	1	1
403	C104	936.334	2007				1	0	1	45						3	4	3	2	1		0		0
403	C104	643.317	2007	1		1	2	0	2	40	2	2	3	0	0	3	4	3	2	1	0	1	1	0	1
403	C104	580.063	2007						2	16						2	4	4	2	1				0
403	C104	529.83	2007						2	13						2	4	4	2	1				0
403	C104	883.118	2007						2	27						3	2	1	1	0		1	1	1	1
403	C104	318.305	2007						2	67						2	3	4	2	1		1	0	0	1
403	C104	422.703	2007						1	81						2	2	4	1	0		0	0	0	0
403	C104	318.736	2007						2	74						2	2	4	1	0		0	0	0	0
403	C104	388.064	2007						2	61						2	4	3	2	1		0	1	0	1
403	C104	1095.87	2007						1	32						3	4	1	2	1		1	1	0	1
403	C104	1286.63	2007	1		1	2	0	2	42	2	2	3	0	0	4	5	3	1	0	0	0	0	0	0
403	C104	580.063	2007						2	16						2	5	4	1	0
403	C104	497.567	2007						1	13						2	5	4	1	0				0
403	C104	936.334	2007	1	1		1	0	1	47	1	1	2	1	1	4	1	1	1	0	0	0	0	0	0
403	C104	558.356	2007	1		1	2	0	2	45	1	1	2	1	1	4	1	4	1	0	0	0	0	0	0
403	C104	396.833	2007						1	8						2	1	4	1	0
403	C104	936.334	2007	1	1		1	0	1	48	2	2	3	0	0	2	3	3	3	1	0	0	0	0	0
403	C104	558.356	2007	1		1	2	0	2	45	2	2	3	0	0	2	2	2	3	1	0	0	0	0	0
403	C104	635.307	2007						2	19						3	2	4	3	1		0	1	0	1
403	C104	789.982	2007						1	15						2	2	4	3	1				0
403	C104	1766.24	2007						2	29						4	2	4	1	0		0	0	0	0
403	C104	388.104	2007						2	59						2	2	4	2	1		1	0	0	1
403	C104	854	2007						1	35						4	3	1	2	1		1	1	0	1
403	C104	470.815	2007						2	33						3	3	1	2	1		0	0	0	0
403	C104	315.984	2007						1	71						2	1	4	2	1		1	1	0	1
403	C104	318.305	2007						2	68						2	1	4	2	1		0	0	0	0
403	C104	470.815	2007	1		1	4	1	2	31	1	1	1	0	0	4	2	1	2	1	2	0	0	0	0
403	C104	462.461	2007						2	4						2	2	4	2	1
403	C106	276.377	2007						2	65						2	2	4	2	1		0	0	0	0
403	C106	406.499	2007	1	1		1	0	1	48	2	2	3	0	0	4	2	2	2	1	0	0	0	0	0
403	C106	279.289	2007	1		1	2	0	2	43	2	2	3	1	1	4	2	1	2	1	0	1	1	0	1
403	C106	302.193	2007						2	16						2	2	4	2	1
403	C106	259.216	2007						1	13						2	2	4	2	1				0
403	C106	453.812	2007	1	1		1	0	1	41	2	2	2	0	0	4	2	2	2	1	0	0	0	0	0
403	C106	205.312	2007	1		1	2	0	2	36	2	2	2	0	0	4	2	4	2	1	0	0	1	0	1
403	C106	230.02	2007						2	11						2	2	4	2	1
403	C106	173.199	2007						2	8						2	2	4	2	1
403	C106	138.376	2007						2	73						2	2	4	2	1		1	1	0	1
403	C106	450.675	2007						1	66						3	1	3	1	0		0	0	0	0
403	C106		2007						2	61						9	1	4	1	0
403	C106	370.754	2007	1	1		1	0	1	38	1	1	2	0	0	4	1	1	2	1	0	0	0	0	0
403	C106	204.399	2007	1		1	2	0	2	33	1	1	2	0	0	4	1	1	2	1	0	0	0	0	0
403	C106	172.281	2007						1	8						2	1	4	2	1
403	C106		2007						1	47						9	1	4	2	1
403	C106	558.578	2007						2	43						3	1	2	2	1		0	0	0	0
403	C106		2007						1	15						9	1	4	2	1
403	C106	475.758	2007	1	1		1	0	1	33	2	2	1	0	0	4	1	1	1	0	0	0	0	1	1
403	C106	204.399	2007	1		1	2	0	2	33	2	2	1	0	0	3	1	4	1	0	0	0	0	0	0
403	C106	173.199	2007						2	5						2	1	4	1	0
403	C106	165.327	2007						1	2						2	1	4	1	0
403	C106	183.512	2007						1	80						2	2	4	2	1		0
403	C106	138.376	2007						2	71						2	2	4	2	1		0	0	0	0
403	C106	597.946	2007						1	28						4	1	1	2	1		0	0	0	0
403	C106	383.396	2007						2	28						4	1	1	2	1		1	1	0	1
403	C106	300.45	2007						1	68						2	4	4	2	1		1	0	0	1
403	C106	336.982	2007						2	59						2	4	3	2	1		0	0	0	0
403	C106		2007						1	53						9	3	4	2	1
403	C106	363.606	2007						2	48						2	3	4	2	1		0	1	0	1
403	C106	1309.43	2007						1	22						3	2	4	2	1		0	0	0	0
403	C106	406.499	2007	1	1		1	0	1	49	2	2	2	0	0	4	1	1	2	1	0	0	0	0	0
403	C106	242.404	2007	1		1	2	0	2	46	2	2	2	0	0	4	1	1	2	1	0	0	0	0	0
403	C106	302.193	2007						2	18						3	1	3	2	1
403	C106	276.024	2007						2	12						2	1	4	2	1				0
403	C106	453.812	2007	1	1		1	0	1	40	2	2	2	0	0	4	3	1	2	1	2	1	0	0	1
403	C106	279.289	2007	1		1	2	0	2	41	2	2	2	0	0	3	3	2	2	1	1	0	0	0	0
403	C106	183.512	2007						1	81						2	1	4	2	1		0	0	0	0
403	C106	138.376	2007						2	72						2	1	4	2	1		0	0	0	0
403	C106	302.193	2007						2	15						2	3	4	2	1				0
403	C106	259.216	2007						1	12						2	3	4	2	1				0
403	C106	453.812	2007	1	1		1	0	1	43	2	2	2	0	0	3	4	1	2	1	0	0	0	0	0
403	C106	242.404	2007	1		1	2	0	2	49	2	2	2	0	0	2	3	3	2	1	0	0	0	0	0
403	C106	276.024	2007						2	12						2	4	4	2	1				0
403	C106	216.013	2007						1	10						2	3	4	2	1
403	C106	356.019	2007						1	56						2	1	3	2	1		0	0	0	0
403	C106		2007						2	50						9	1	4	2	1
403	C106	511.194	2007						2	26						4	1	1	2	1		0	0	0	0
403	C106	818.509	2007						2	24						4	1	1	2	1		0	0	0	0
403	C106	484.808	2007	1		1	2	0	2	45	2	2	2	0	0	3	2	3	2	1	0	1	1	0	1
403	C106	302.193	2007						2	16						2	2	4	2	1
403	C106	216.013	2007						1	11						2	2	4	2	1
403	C106	356.019	2007						1	55						3	2	3	2	1		0	0	0	0
403	C106		2007						2	55						9	1	4	2	1
403	C106	511.194	2007						2	26						4	1	1	2	1		0	0	0	0
403	C106	1163.94	2007						1	23						3	1	4	2	1		0	0	0	0
403	C106	207.283	2007						2	67						2	3	4	2	1		1	1	0	1
403	C106	556.132	2007						1	36						3	4	1	2	1		0	0	0	0
403	C106	370.754	2007	1	1		1	0	1	37	3	3	1	0	0	4	4	1	2	1	0	0	0	0	0
403	C106	205.312	2007	1		1	2	0	2	36	3	3	1	0	0	3	4	4	2	1	0	0	0	0	0
403	C106	173.199	2007						2	9						2	4	4	2	1
403	C106	173.199	2007						2	7						2	4	4	2	1
403	C106	172.281	2007						1	5						2	3	4	2	1
403	C106	370.754	2007	1	1		1	0	1	39	2	2	2	0	0	3	3	1	2	1	0	0	0	0	0
403	C106	204.399	2007	1		1	2	0	2	33	2	2	2	0	0	3	3	3	2	1	0	0	0	0	0
403	C106	172.281	2007						1	9						2	3	4	2	1
403	C106	172.281	2007						1	8						2	3	4	2	1
415	D101	755.17	2007						1	56						2	3	1	2	1		0	0	0	0
415	D101	476.526	2007						2	57						2	3	4	2	1		1	1	0	1
415	D101	1691.11	2007						1	29						3	3	4	2	1		0	0	0	0
415	D101	789.884	2007	1		1	2	0	2	42	2	2	2	1	1	3	4	2	2	1	0	0	0	0	0
415	D101	1149.66	2007	1	1		1	0	1	49	2	2	2	0	0	2	4	4	2	1	0	0	0	0	0
415	D101	647.725	2007						2	14						2	4	4	2	1				0
415	D101	608.283	2007						1	12						2	4	4	2	1				0
415	D101	391.354	2007						2	72						2	3	4	2	1		0	0	0	0
415	D101	387.975	2007						1	74						2	4	4	1	0		0	0	1	1
415	D101	391.354	2007						2	71						2	4	2	1	0		0	0	0	0
415	D101	476.526	2007						2	58						2	4	4	3	1		1	1	0	1
415	D101	2832.12	2007						1	27						4	2	3	1	0		0	0	0	0
415	D101		2007						2	32						9	3	4	2	1
415	D101	737.715	2007						1	64						3	2	4	2	1		0	0	0	0
415	D101	635.368	2007						2	59						2	2	2	2	1		0	0	0	0
415	D101	1445.76	2007						2	26						4	3	1	2	1		1	1	0	1
415	D101	965.438	2007						1	53						3	5	4	2	1		1	1	1	1
415	D101	391.354	2007						2	72						2	5	4	2	1		0	0	0	0
415	D101	1028.35	2007	1		1	2	0	2	45	2	2	3	0	0	3	2	3	3	1	0	0	0	0	0
415	D101	1170.07	2007						2	19						3	2	4	3	1		0	0	0	0
415	D101	965.766	2007						1	16						2	2	4	3	1
415	D101	789.884	2007	1		1	2	0	2	43	2	2	2	0	0	3	2	1	1	0	0	0	0	0	0
415	D101	1149.66	2007	1	1		1	0	1	47	2	2	2	0	0	3	2	3	1	0	0	0	0	0	0
415	D101	647.725	2007						2	14						2	2	4	1	0
415	D101	608.283	2007						1	12						2	2	4	1	0				0
415	D101	476.526	2007						2	59						2	4	4	2	1		1	1	0	1
415	D101	424.866	2007						1	65						2	3	4	2	1		0	0	0	0
415	D101	1048.57	2007						1	35						3	4	4	2	1		0	0	0	0
415	D101	1048.57	2007	1	1		1	0	1	38	2	2	2	0	0	3	2	3	1	0	0	1	0	1	1
415	D101	580.664	2007	1		1	2	0	2	35	2	2	2	0	0	3	2	4	1	0	0	0	0	0	0
415	D101	456.212	2007						1	11						2	2	4	1	0
415	D101	485.794	2007						2	10						2	2	4	1	0
415	D101	573.574	2007						2	54						2	1	4	2	1		0	0	0	0
415	D101	1736.18	2007						2	23						3	2	4	2	1		0	0	0	0
415	D101	1691.11	2007						1	27						4	5	4	1	0		0	0	0	0
415	D101	685.566	2007						2	48						2	5	3	1	0		0	0	0	0
415	D101	391.354	2007						2	71						2		4	2	1		1	1	0	1
404	D104	985.556	2007	1		1	2	0	2	36	1	1	2	0	0	3	4	3	1	0	0	0	1	0	1
404	D104	452.879	2007						1	7						2	4	4	1	0
404	D104	507.3	2007						2	78						2	5	4	1	0		0	0	0	0
404	D104	360.561	2007						1	67						2	5	4	1	0		1	1	0	1
404	D104	332.121	2007						2	74						2	5	4	1	0		0	0	0	0
404	D104	670.332	2007	1		1	4	1	2	41	2	2	2	0	0	4	4	1	1	0	0	0	0	0	0
404	D104	567.839	2007						1	14						2	4	4	1	0				0
404	D104	604.659	2007						2	10						2	4	4	1	0
404	D104	581.804	2007	1		1	4	1	2	47	2	2	3	0	0	2	4	3	1	0	1	0	1	0	1
404	D104	901.553	2007						1	19						3	4	3	1	0		0	0	0	0
404	D104	2095.21	2007						1	21						3	3	4	1	0		0	1	0	1
404	D104	331.672	2007						2	66						2	2	3	1	0		0	0	0	0
404	D104	735.88	2007	1		1	2	0	2	32	1	1	1	0	0	3	4	4	1	0	0	0	0	0	0
404	D104	455.292	2007						2	6						2	4	4	1	0
404	D104	1712.83	2007	1	1		1	0	1	34	1	1	1	0	0	3	4	3	1	0	0	0	0	0	0
404	D104	507.3	2007						2	83						2	5	4	1	0		0	1	0	1
404	D104	486.761	2007						2	51						3	5	4	1	0		0	1	0	1
404	D104	2095.21	2007						1	23						3	5	3	1	0		1	1	0	1
404	D104	507.3	2007						2	79						2	4	4	1	0		0	1	0	1
404	D104	360.561	2007						1	69						3	5	4	1	0		1	0	0	1
404	D104	331.672	2007						2	66						2	5	4	1	0		0	0
404	D104	819.316	2007	1	1		1	0	1	54	1	1	2	2	2	3	5	4	1	0	0	0	0	0	0
404	D104	581.804	2007	1		1	2	0	2	45	1	1	2	0	0	3	5	4	1	0	0	0	1	0	1
404	D104	455.292	2007						2	7						2	5	4	1	0
404	D104	331.672	2007						2	67						2	5	4	1	0		0	0	0	0
404	D104	808.804	2007						2	57						2	4	2	1	0		0	0	0	0
404	D104	1213.21	2007	1		1	2	0	2	56	1	1	3	1	1	2	3	4	1	0	0	1	0	0	1
404	D104	901.553	2007						1	16						2	4	4	1	0				0
404	D104	581.804	2007	1		1	4	1	2	46	1	1	3	1	1	3	5	4	1	0	0	0	0	0	0
404	D104	661.986	2007						2	17						2	5	4	1	0				0
404	D104	1638.63	2007						1	50						2	5	4	1	0		1	1	0	1
404	D104	1014.6	2007						2	76						2	2	4	1	0		0	1	0	1
404	D104	329.254	2007						1	71						2	3	4	1	0		1	1	0	1
404	D104	331.672	2007						2	65						2	3	3	1	0		0	0	0	0
404	D104	604.659	2007						2	13						2	4	4	1	0				0
404	D104	507.3	2007						2	82						2	3	4	1	0		0	0	0	0
404	D104	808.722	2007						2	61						2	5	4	1	0		0	0	0	0
404	D104		2007						2	32						9	5	4	1	0
404	D104	1840.41	2007						2	26						4	4	4	1	0		0	0	0	0
404	D104	507.3	2007						2	81						2	4	4	1	0		1	1	0	1
404	D105	2088.5	2007	1		1	2	0	2	41	2	2	2	0	0	4	1	4	2	1	0	0	0	0	0
404	D105	1566.49	2007						2	12						2	1	4	2	1				0
404	D105	717.001	2007						1	7						2	1	4	2	1
404	D105	1696.79	2007	1	1		1	0	1	40	2	2	2	0	0	4	2	1	2	1	0	0	0	1	1
404	D105	767.654	2007	1		1	2	0	2	38	2	2	2	0	0	3	2	4	2	1	0	0	0	0	0
404	D105	899.008	2007						1	10						2	2	4	2	1
404	D105	957.301	2007						2	11						2	2	4	2	1
404	D105	1528.48	2007	1		1	2	0	2	31	2	2	1	0	0	3	3	3	2	1	0	0	0	0	0
404	D105	688.063	2007						1	4						2	3	4	2	1
404	D105	835.578	2007						2	2						2	3	4	2	1
404	D105	517.381	2007						2	71						2	4	4	2	1		0	0	0	0
404	D105	2495.89	2007						1	55						3	2	1	2	1		0	0	0	0
404	D105	1574.95	2007						2	55						3	1	3	2	1		0	0	0	0
404	D105		2007						2	44						9		4	2	1
404	D105	2528.29	2007						2	83						2		4	2	1		0	1	0	1
404	D105	1538.74	2007						1	70						2	1	4	2	1		0	0	0	0
404	D105		2007						2	35						9	2	4	2	1
404	D105		2007						2	37						9	2	4	2	1
404	D105	720.822	2007						2	9						2	1	4	2	1
404	D105	1276.34	2007				1	0	1	50						3	1	3				0	0	0	0
404	D105	1044.25	2007				2	0	2	42						3	1	3				0	0	0	0
404	D105	1715.01	2007						2	18						2	1	4						0
404	D105	1566.49	2007						2	13						2	1	4						0
404	D105	1696.79	2007	1	1		1	0	1	40	2	2	2	0	0	4	1	1	3	1	0	0	0	1	1
404	D105	767.654	2007	1		1	2	0	2	39	2	2	2	0	0	4	1	1	3	1	0	0	0	0	0
404	D105	957.301	2007						2	11						2	1	4	3	1
404	D105	717.001	2007						1	9						2	1	4	3	1
404	D105	1696.79	2007	1	1		3	1	1	43	2	2	2	0	0	3	3	3	2	1	0	1	0	0	1
404	D105	1566.49	2007						2	14						2	2	4	2	1
404	D105	1471.1	2007						1	12						2	2	4	2	1
404	D105	1778.84	2007	1	1		1	0	1	34	2	2	1	0	0	4	1	1	2	1	0	0	0	0	0
404	D105	835.578	2007						2	4						2	1	4	2	1
404	D105	688.063	2007						1	1						2	1	4	2	1
404	D105	764.241	2007	1		1	2	0	2	31	2	2	1	0	0	4	1	4	2	1	0	0	0	0	0
404	D105	2279.83	2007						1	48						3	1	2	2	1		0	0	0	0
404	D105	1566.37	2007						2	43						3	1	2	2	1		0	0	0	0
404	D105		2007						2	19						9	1	4	2	1
404	D105		2007						1	15						9	1	4	2	1
404	D105	1696.79	2007	1	1		1	0	1	40	2	2	2	0	0	3	3	3	2	1	0	0	0	0	0
404	D105	767.654	2007	1		1	2	0	2	39	2	2	2	0	0	3	3	3	2	1	0	0	0	0	0
404	D105	1566.49	2007						2	14						2	3	4	2	1				0
404	D105	1471.1	2007						1	12						2	3	4	2	1				0
404	D105	758.281	2007						2	50						4	1	2	2	1		0	0	0	0
404	D105	2235.7	2007				1	0	1	28						3	1	2	2	1		0	0	0	0
404	D105	1433.5	2007				2	0	2	28						4	1	1	2	1		0	0	0	0
404	D105	688.063	2007						1	2						2	1	4	2	1
404	D105	2235.7	2007						1	26						3	1	4	2	1		0	0	0	0
404	D105	1528.48	2007	1		1	2	0	2	32	1	1	2	0	0	2	1	2	2	1	0	0	0	0	0
404	D105	717.001	2007						1	7						2	2	4	2	1
404	D105	1497.54	2007						1	55						3	1	3	2	1		0	0	0	0
404	D105	1359.51	2007						2	49						3	1	4	2	1		0	0	0	0
404	D105		2007						2	26						9	1	4	2	1
404	D105	512.914	2007						1	74						2	3	4	2	1		1	1	0	1
404	D105	517.381	2007						2	74						2	2	4	2	1		0	0	0	0
415	D106	1365.55	2007	1	1		1	0	1	45	2	2	3	0	0	4	1	1	2	1	0	1	0	1	1
415	D106	938.21	2007	1		1	2	0	2	42	2	2	3	0	0	4	1	1	2	1	0	0	0	0	0
415	D106	1865.32	2007						1	17						2	1	4	2	1				0
415	D106	1865.32	2007						1	15						2	1	4	2	1				0
415	D106	565.952	2007						2	60						2	3	4	2	1		0	0	0	0
415	D106	1245.47	2007	1	1		3	1	1	37	2	2	2	0	0	4	4	2	2	1	2	0	0	0	0
415	D106	587.431	2007						1	11						2	4	4	2	1
415	D106	471	2007						2	9						2	4	4	2	1
415	D106	471	2007						2	5						2	4	4	2	1
415	D106	449.595	2007						1	2						9	4	4	2	1
415	D106	449.595	2007						1	2						9	4	4	2	1
415	D106	1365.55	2007	1	1		1	0	1	45	2	2	2	3	2	4	2	1	1	0	0	0	0	0	0
415	D106	814.304	2007	1		1	2	0	2	47	2	2	2	1	1	4	2	4	1	0	0	0	0	0	0
415	D106	625.521	2007						2	11						2	2	4	1	0
415	D106	625.521	2007						2	10						2	2	4	1	0
415	D106		2007						1	54						9	1	4	2	1
415	D106	1362.56	2007						2	53						2	1	2	2	1		0	0	1	1
415	D106		2007						2	73						9	1	4	2	1
415	D106	2592.33	2007						1	34						3	1	3	2	1		0	0	0	0
415	D106		2007						1	46						9	4	4	2	1
415	D106	1876.42	2007	1		1	2	0	2	43	2	2	2	0	0	2	4	3	2	1	1	0	0	0	0
415	D106	1251.04	2007						2	12						2	4	4	2	1				0
415	D106	471	2007						2	7						2	4	4	2	1
415	D106	657.184	2007						1	62						2	4	4	2	1		0	0	0	0
415	D106	566.009	2007						2	59						2	4	4	2	1		0	0	0	0
415	D106	616.468	2007						1	77						2	1	4	2	1		1	1	0	1
415	D106	464.844	2007						2	72						2	2	4	2	1		1	1	0	1
415	D106		2007						1	38						9	2	4	2	1
415	D106	1379.4	2007						2	39						3	2	4	2	1		0	1	0	1
415	D106	460.83	2007						1	70						2	2	4	2	1		0	0	0	0
415	D106	464.215	2007						2	66						2	2	4	2	1		0	0	0	0
415	D106	2932.5	2007						1	23						3	1	4	1	0		0	0	0	0
415	D106		2007						1	63						9	4	4	2	1
415	D106	849.014	2007						2	59						2	4	4	2	1		0	0	0	0
415	D106	1065.04	2007						2	86						2	2	4	2	1		0	0	0	0
415	D106	1876.42	2007	1		1	2	0	2	40	1	1	2	0	0	3	1	4	2	1	0	1	0	0	1
415	D106	1174.86	2007						1	12						2	1	4	2	1				0
415	D106	1720.1	2007						1	54						2	1	3	1	0		0	0	0	0
415	D106	1221.46	2007						2	49						2	1	2	1	0		0	0	0	0
415	D106		2007						1	26						9	1	4	1	0
415	D106	460.83	2007						1	73						2	2	4	2	1		0	0	1	1
415	D106	464.215	2007						2	68						2	3	2	2	1		0	1	0	1
415	D106	1245.47	2007	1	1		1	0	1	36	2	2	1	0	0	4	3	4	1	0	0	1	0	0	1
415	D106	686.635	2007	1		1	2	0	2	31	2	2	1	0	0	3	2	4	1	0	0	0	0	1	1
415	D106	449.595	2007						1	4						2	3	4	1	0
415	D106	449.595	2007						1	3						2	3	4	1	0
415	D106	545.985	2007						2	1						2	2	4	1	0
415	D106	464.844	2007						2	74						2	4	4	2	1		1	0	0	1
415	D106	504.649	2007						1	68						2	4	4	2	1		0	0	0	0
415	D106	464.215	2007						2	65						2	3	4	2	1		0	0	0	0
415	D107	423.34	2007						2	72						2	4	4	1	0		0	0	0	0
415	D107	1030.95	2007						2	58						2	4	4	2	1		0	0	0	0
415	D107	2450.67	2007						1	55						2	2	4	2	1		0	0	0	0
415	D107		2007						1	65						9		4
415	D107		2007						2	60						9		4
415	D107	459.591	2007						1	69						2	4	4	2	1		1	0	0	1
415	D107	1030.95	2007						2	55						3	1	4	3	1		0	0	0	0
415	D107	1455.51	2007						1	34						3		4	2	1		0	0	0	0
415	D107	419.685	2007						1	74						2		4	2	1		0	0	0	0
415	D107	628.122	2007						2	37						3		4	2	1		0	0	0	0
415	D107	1148.98	2007						1	66						2	2	4	2	1		0	1	0	1
415	D107		2007						2	63						9	3	4	2	1
415	D107	2832.12	2007						1	27						4	4	4	2	1		1	0	1	1
415	D107		2007						2	34						9	4	4	2	1
415	D107		2007						1	37						9	4	4	2	1
415	D107	1030.84	2007						2	60						2	1	4	2	1		0	0	0	0
415	D107	816.891	2007						1	57						2	2	2	3	1		0	0	0	0
415	D107	1829.32	2007						1	29						4	3	1	3	1		0	1	0	1
415	D107	620.452	2007						2	53						3	3	4	3	1		0	0	0	0
415	D107	1939.9	2007						2	84						2		4	1	0		1	0
415	D107	846.679	2007						2	71						2		4	2	1		1	0	0	1
415	D107	1546.42	2007						2	58						2	2	4	2	1		0	0	0	0
415	D107	1701.4	2007	1	1		1	0	1	37	1	1	1	0	0	4	1	1	2	1	0	1	0	0	1
415	D107		2007						2	11						9	1	4	2	1
415	D107	578.051	2007						1	2						2	1	4	2	1
415	D107	942.183	2007	1		1	2	0	2	36	1	1	1	0	0	3	1	4	2	1	0	0	0	0	0
415	D107	605.572	2007						2	7						2	1	4	2	1
415	D107	629.527	2007						1	70						2	3	3	2	1		0	0	0	0
415	D107	634.15	2007						2	66						3	3	4	2	1		0	0	0	0
415	D107	561.426	2007						1	85						2	3	4	2	1		0	0
415	D107	646.632	2007						2	79						2	3	4	2	1		1	1	0	1
415	D107	419.685	2007						1	74						3	2	4	2	1		0	1	0	1
415	D107	423.34	2007						2	74						2	2	4	2	1		0	1	0	1
405	E101		2007						1	48						9		4	2	1
405	E101	983.726	2007						2	47						2		4	2	1		0	0	0	0
405	E101	560.798	2007						2	69						2	1	4	2	1		0	0	0	0
405	E101	500.461	2007						2	10						2	1	4	2	1
405	E101	833.2	2007	1		1	2	0	2	38	1	1	2	1	1	3	1	3	2	1	0	0	0	0	0
405	E101	965.363	2007						1	33						4	1	1	2	1		0	0	0	0
405	E101	414.747	2007						2	34						4	1	1	2	1		0	0	0	0
405	E101	381.028	2007						1	68						2	1	3	2	1		0	0	0	0
405	E101		2007						2	33						9	1	4	2	1
405	E101	518.434	2007						2	31						4	1	1	2	1		0	0	0	0
405	E101	972.437	2007						2	28						4	1	4	2	1		0	0	0	0
405	E101	972.437	2007						2	25						4	1	1	2	1		0	0	0	0
405	E101	752.299	2007	1	1		1	0	1	37	2	2	1	0	0	4	3	1	2	1	0	0	0	0	0
405	E101	414.747	2007	1		1	2	0	2	33	2	2	1	0	0	3	3	1	2	1	0	0	0	0	0
405	E101	374.836	2007						1	7						2	3	4	2	1
405	E101	359.708	2007						1	2						2	3	4	2	1
405	E101	965.363	2007	1	1		1	0	1	34	2	2	1	0	0	4	2	1	3	1	0	0	0	0	0
405	E101	414.747	2007	1		1	2	0	2	32	2	2	1	0	0	3	2	3	3	1	0	0	0	0	0
405	E101	376.833	2007						2	7						2	2	4	3	1
405	E101	359.708	2007						1	4						2	2	4	3	1
405	E101	965.363	2007	1	1		1	0	1	34	2	2	1	0	0	4	3	1	1	0	0	0	0	0	0
405	E101	414.747	2007	1		1	2	0	2	33	2	2	1	0	0	3	3	4	1	0	0	0	0	0	0
405	E101	376.833	2007						2	7						2	3	4	1	0
405	E101	436.826	2007						2	3						2	3	4	1	0
405	E101	920.832	2007	1	1		1	0	1	41	2	2	2	0	0	4	1	1	2	1	0	0	0	0	0
405	E101	566.706	2007	1		1	2	0	2	43	2	2	2	1	1	4	1	4	2	1	0	0	0	0	0
405	E101	763.159	2007						2	15						2	1	4	2	1				0
405	E101	654.623	2007						1	12						2	1	4	2	1				0
405	E101	752.299	2007	1	1		1	0	1	37	2	2	2	0	0	4	1	3	2	1	0	0	0	1	1
405	E101	416.6	2007	1		1	2	0	2	38	2	2	2	0	0	3	1	4	2	1	0	0	0	0	0
405	E101	500.461	2007						2	10						2	1	4	2	1
405	E101	374.836	2007						1	7						2	1	4	2	1
405	E101	1841.66	2007	1	1		1	0	1	43	2	2	2	0	0	4	3	1	1	0	1	0	0	1	1
405	E101		2007						2	42						9	3	4	1	0
405	E101	374.836	2007						1	9						2	3	4	1	0
405	E101	376.833	2007						2	8						2	3	4	1	0
405	E101	833.2	2007				2	0	2	39						4		4	2	1		0	1	0	1
405	E101	469.986	2007						1	11						2		4	2	1
405	E101	376.833	2007						2	9						2		4	2	1
405	E101	824.828	2007	1	1		1	0	1	47	2	2	3	0	0	3	2	1	2	1	1	0	0	0	0
405	E101	491.863	2007	1		1	2	0	2	47	2	2	3	0	0	3	2	3	2	1	1	0	0	0	0
405	E101	1245.63	2007						2	20						3	2	4	2	1		0	0	0	0
405	E101	763.159	2007						2	17						2	2	4	2	1				0
405	E101	829.494	2007	1		1	2	0	2	30	1	1	1	1	1	4	2	4	2	1	0	0	0	0	0
405	E101	359.708	2007						1	1						9	2	4	2	1
405	E101	833.2	2007	1		1	2	0	2	38	2	2	2	1	1	4	2	4	2	1	0	0	0	0	0
405	E101	500.461	2007						2	11						2	2	4	2	1
405	E101	374.836	2007						1	8						2	2	4	2	1
405	E101	414.747	2007	1		1	2	0	2	34	2	2	1	1	1	4	2	4	2	1	0	0	0	0	0
405	E101	374.836	2007						1	7						2	2	4	2	1
405	E101	359.708	2007						1	4						2	2	4	2	1
405	E101	752.299	2007	1	1		1	0	1	38	2	2	1	0	0	3	2	2	2	1	0	0	0	0	0
405	E101	414.747	2007	1		1	2	0	2	31	2	2	1	0	0	3	2	2	2	1	0	0	0	0	0
405	E101	469.986	2007						1	10						2	2	4	2	1
405	E101	359.708	2007						1	2						2	2	4	2	1
405	E101	829.494	2007	1		1	2	0	2	33	2	2	1	0	0	3	2	4	2	1	0	0	0	0	0
405	E101	436.826	2007						2	4						2	1	4	2	1
405	E101	436.826	2007						2	3						2	1	4	2	1
405	E101	920.832	2007	1	1		1	0	1	42	3	3	1	0	0	4	3	2	2	1	0	0	0	0	0
405	E101	416.6	2007	1		1	2	0	2	38	3	3	1	0	0	4	3	4	2	1	0	0	1	0	1
405	E101	469.986	2007						1	11						2	2	4	2	1
405	E101	374.836	2007						1	7						2	2	4	2	1
405	E101	436.826	2007						2	4						2	2	4	2	1
405	E101	1213.29	2007						1	29						4	4	3	1	0		0	0	0	0
405	E101	414.747	2007						2	30						4	4	4	1	0		0	0	0	0
416	E102		2007						1	65						9	1	4	2	1
416	E102	858.317	2007						2	62						2	1	4	2	1		0	0	0	0
416	E102	1953.27	2007						2	28						4	2	1	2	1		0	1	0	1
416	E102	1523.16	2007						1	25						3	4	4	2	1		0	0	0	0
416	E102	680.174	2007						1	55						2	4	3	2	1		0	0	0	0
416	E102	516.612	2007						2	52						2	4	3	2	1		1	0	0	1
416	E102	349.445	2007						1	70						3	4	4	1	0		0	0	0	0
416	E102	429.158	2007						2	64						2	4	2	1	0		0	0	0	0
416	E102	352.012	2007						2	67						2	4	2	1	0		0	0	0	0
416	E102	382.673	2007						1	68						2	4	3	1	0		0	0	0	0
416	E102	850.218	2007						1	59						2	2	3	2	1		0	0	1	1
416	E102	536.503	2007						2	59						2	1	4	2	1		1	0	0	1
416	E102	650.84	2007						2	32						4	2	1	2	1		0	0	0	0
416	E102		2007						1	30						9	2	4	2	1
416	E102	1220.79	2007						2	28						4	2	4	2	1		0	0	0	0
416	E102	701.197	2007						1	75						2	3	3	2	1		0	0	0	0
416	E102	528.018	2007						2	66						2	4	3	2	1		1	0	0	1
416	E102	680.174	2007						1	55						3	2	4	2	1		1	1	0	1
416	E102	516.612	2007						2	50						2	3	1	2	1		1	1	0	1
416	E102	498.34	2007						1	60						2	3	2	2	1		1	1	1	1
416	E102	429.202	2007						2	56						2	3	2	2	1		0	0	0	0
416	E102	1211.91	2007						1	32						4	4	1	2	1		0	0	1	1
416	E102	538.411	2007						2	82						2	4	4	2	1		1	1	0	1
416	E102	830.566	2007						1	61						3	4	3	2	1		0	0	0	0
416	E102	715.337	2007						2	59						2	4	4	2	1		0	0	0	0
416	E102	3016.51	2007						1	23						3	4	4	2	1		0	0	0	0
416	E102		2007						1	21						9	4	4	2	1
416	E102	429.158	2007						2	60						2	5	3	2	1		1	0	0	1
416	E102	869.561	2007						1	54						3	3	2	3	1		0	0	0	0
416	E102	617.483	2007						2	49						2	3	4	3	1		0	0	0	0
416	E102	1523.16	2007						1	25						3	3	4	3	1		1	0	0	1
416	E102	2223.7	2007						1	23						3	2	2	3	1		0	0	0	0
416	E102	996.679	2007						1	60						3	1	3	2	1		0	0	0	0
416	E102		2007						2	57						9	2	4	2	1
416	E102	538.411	2007						2	86						2	5	4	1	0		0	0	0	0
416	E102	1057.47	2007						2	73						2		4	2	1		0	0	0	0
416	E102	680.174	2007						1	59						2	2	1	1	0		0	0	0	0
416	E102	429.158	2007						2	60						3	2	1	1	0		0	0	0	0
416	E102	1211.91	2007						1	32						4	3	2	1	0		0	0	0	0
416	E102	1211.91	2007						1	31						3	3	3	1	0		1	1	0	1
416	E102	520.672	2007						2	30						4	3	4	1	0		0	0	0	0
405	E103	483.407	2007	1	1		1	0	1	40	3	3	2	0	0	4	4	1	2	1	0	0	0	0	0
405	E103	218.702	2007	1		1	2	0	2	39	3	3	2	0	0	3	4	4	2	1	0	0	0	0	0
405	E103	309.931	2007						1	12						2	4	4	2	1				0
405	E103	193.279	2007						2	7						2	4	4	2	1
405	E103	193.279	2007						2	7						2	4	4	2	1
405	E103	545.435	2007						1	54						3	1	1	2	1		0	0	0	0
405	E103	324.047	2007						2	52						3	1	4	2	1		0	0	0	0
405	E103		2007						2	28						9	1	4	2	1
405	E103	363.623	2007						1	54						3	2	1	3	1		0	0	0	0
405	E103	179.479	2007						2	55						3	1	4	3	1		0	0	0	0
405	E103	433.008	2007	1	1		1	0	1	49	1	1	3	1	1	4	3	1	2	1	0	0	0	0	0
405	E103	297.502	2007	1		1	2	0	2	44	1	1	3	0	0	4	3	1	2	1	0	0	0	0	0
405	E103	984.149	2007						1	15						2	3	4	2	1				0
405	E103		2007						1	43						9	1	4	3	1
405	E103	437.403	2007	1		1	2	0	2	37	2	2	2	0	0	4	1	1	3	1	1	0	0	0	0
405	E103	309.931	2007						1	13						2	1	4	3	1				0
405	E103	256.688	2007						2	10						2	1	4	3	1
405	E103	1090.87	2007	1	1		1	0	1	50	1	1	2	0	0	4	1	2	3	1	1	0	0	0	0
405	E103		2007						2	47						9	1	4	3	1
405	E103		2007						2	20						9	1	4	3	1
405	E103	619.862	2007						1	12						2	1	4	3	1				0
405	E103	433.008	2007	1	1		1	0	1	47	1	1	3	1	1	4	2	1	2	1	0	0	0	0	0
405	E103	297.502	2007	1		1	2	0	2	44	1	1	3	0	0	4	2	4	2	1	0	0	0	0	0
405	E103	984.149	2007						1	17						2	2	4	2	1				0
405	E103		2007						2	15						9	2	4	2	1
405	E103	146.127	2007						1	71						2	3	4	2	1		1	0	0	1
405	E103	179.461	2007						2	60						3	3	4	2	1		0	1	0	1
405	E103	416.78	2007						1	63						4	2	4	3	1		0	0	1	1
405	E103	358.921	2007						2	60						3	2	4	3	1		0	1	0	1
405	E103	312.585	2007						1	63						3	3	1	2	1		0	0	0	0
405	E103	269.219	2007						2	59						2	3	2	2	1		0	0	0	0
405	E103		2007						1	27						9	3	4	2	1
405	E103		2007						1	36						9	3	4	2	1
405	E103	219.191	2007						1	73						3	1	4	2	1		0	0	0	0
405	E103	328.052	2007	1		1	2	0	2	35	1	1	1	0	0	4	3	1	2	1	1	0	0	0	0
405	E103	184.495	2007						1	3						9	2	4	2	1
405	E103	394.933	2007						1	36						4	2	2	2	1		0	0	0	0
405	E103	217.729	2007						2	33						4	2	4	2	1		0	0	0	0
405	E103	394.933	2007	1	1		1	0	1	37	2	2	1	0	0	3	2	3	2	1	0	0	0	0	0
405	E103	218.702	2007	1		1	2	0	2	36	2	2	1	0	0	3	2	1	2	1	0	0	0	0	0
405	E103	192.255	2007						1	5						2	2	4	2	1
405	E103	184.495	2007						1	4						2	2	4	2	1
405	E103	545.435	2007						1	52						4	1	1	2	1		0	0	0	0
405	E103	387.318	2007						2	47						3	1	4	2	1		0	0	0	0
405	E103	433.008	2007						1	48						3	1	1	1	0		0	0	0	0
405	E103	297.502	2007						2	43						4	2	4	1	0		0	0	0	0
405	E103		2007						1	15						9	2	4	1	0
405	E103	258.212	2007	1		1	2	0	2	46	3	3	2	0	0	3	2	1	2	1	0	0	0	0	0
405	E103	330.027	2007						2	14						2	2	4	2	1				0
405	E103	330.027	2007						2	14						2	2	4	2	1				0
405	E103	241.057	2007						1	10						2	2	4	2	1
405	E103	483.407	2007	1	1		1	0	1	41	3	3	2	0	0	4	2	2	2	1	0	0	0	0	0
405	E103	218.702	2007	1		1	2	0	2	36	3	3	2	0	0	4	2	2	2	1	0	0	0	0	0
405	E103	330.027	2007						2	12						2	2	4	2	1				0
405	E103	241.057	2007						1	10						2	2	4	2	1
405	E103	193.279	2007						2	9						2	2	4	2	1
405	E103		2007						1	58						9	1	4	3	1
405	E103	358.958	2007						2	57						4	1	1	3	1		0	0	0	0
405	E103	483.407	2007	1	1		1	0	1	41	1	1	2	0	0	4	1	3	2	1	0	0	0	0	0
405	E103	218.702	2007	1		1	2	0	2	35	1	1	2	0	0	3	1	1	2	1	0	0	0	0	0
405	E103		2007						2	12						9	1	4	2	1
405	E103	193.279	2007						2	8						2	1	4	2	1
405	E103	216.031	2007						2	54						4	1	4	3	1		0	0	0	0
405	E103	636.94	2007						1	25						3	1	4	3	1		0	0	0	0
405	E103	653.915	2007						2	23						4	1	1	3	1		0	0	0	0
405	E103	179.479	2007						2	58						2	2	3	2	1		0	0	0	0
405	E103		2007						1	55						9	2	4	3	1
405	E103	324.047	2007						2	52						3	2	4	3	1		0	0	0	0
405	E103	955.41	2007						1	26						4	2	4	3	1		0	0	0	0
417	F101		2007						1	55						9	4	4	1	0
417	F101	656.259	2007						1	85						2	3	4	1	0		0	0	0	0
417	F101	328.129	2007						1	77						4	4	4	1	0		0	0	0	0
417	F101	1049.4	2007						1	61						4	2	4	3	1		0	0	1	1
417	F101		2007						2	60						9	1	4	3	1
417	F101		2007						2	29						9	2	4	3	1
417	F101	915.561	2007						1	50						3	2	4	1	0		0	0	0	0
417	F101	1646.48	2007						2	20						3	2	4	1	0		0	0	0	0
417	F101	602.543	2007						2	59						2	3	3	2	1		1	1	0	1
417	F101	245.288	2007						1	70						2		2	2	1		0	0	0	0
417	F101	247.089	2007						2	69						2		4	2	1		0	0	0	0
417	F101	662.93	2007						1	36						3		3	2	1		0	0	0	0
417	F101	268.611	2007						1	68						2	4	4	3	1		0	0	1	1
417	F101	247.089	2007						2	65						2	3	4	3	1		0	0	0	0
417	F101	301.272	2007						2	59						2		4	2	1		0	0	0	0
417	F101	367.11	2007	1		1	4	1	2	37	3	3	2	0	0	3	4	2	1	0	0	0	0	0	0
417	F101	392.375	2007						1	11						2	3	4	1	0
417	F101	312.937	2007						1	8						2	4	4	1	0
417	F101	314.605	2007						2	7						2	4	4	1	0
417	F101	866.865	2007						2	49						2	3	3	2	1		0	0	0	0
417	F101		2007						2	27						9	3	4	2	1
417	F101	483.504	2007						2	52						4	3	4	1	0		0	0	0	0
417	F101	503.905	2007						2	80						2	1	4	1	0		0	0	0	0
417	F101	1425.55	2007						1	25						3	3	2	1	0		0	0	0	0
417	F101	245.288	2007						1	71						3	1	4	2	1		0	0	0	0
417	F101	377.929	2007						2	75						2	1	4	2	1		0	0	0	0
417	F101	596.797	2007						1	59						3	1	1	2	1		0	0	0	0
417	F101	376.59	2007						2	55						2	1	4	2	1		1	1	0	1
417	F101	456.847	2007	1		1	4	1	2	32	1	1	1	0	0	4	1	4	2	1	2	0	0	0	0
417	F101	856.917	2007						2	29						4	1	4	2	1		0	0	0	0
417	F101	300.307	2007						1	1						2	1	4	2	1
417	F101	543.942	2007						2	53						2	4	4	2	1		0	0	0	0
417	F101	2341.34	2007						1	24						4	3	4	2	1		0	0	0	0
417	F101	726.843	2007	1	1		1	0	1	46	3	3	2	0	0	3	3	1	2	1	0	0	0	0	0
417	F101	499.384	2007	1		1	2	0	2	41	3	3	2	0	0	3	3	1	2	1	0	0	0	0	0
417	F101	686.145	2007						2	17						2	3	4	2	1
417	F101	626.726	2007						2	14						2	3	4	2	1
417	F101	312.937	2007						1	8						2	3	4	2	1
417	F101	656.259	2007						1	79						2	4	4	1	0		0	0	1	1
417	F101		2007						2	73						9	4	4	1	0
417	F102	1937.61	2007						1	57						2		3	2	1		0	0	0	0
417	F102		2007						1	55						9	3	4	1	0
417	F102	735.834	2007						2	53						2	4	4	1	0		0	0	0	0
417	F102	2169.51	2007						1	27						4	4	3	1	0		0	0	0	0
417	F102	272.529	2007						1	67						3	1	4	2	1		0	0	0	0
417	F102	305.635	2007						2	60						2	1	4	2	1		0	0	0	0
417	F102	672.6	2007						1	36						4	3	2	2	1		0	0	0	0
417	F102	823.278	2007	1	1		1	0	1	42	2	2	1	0	0	3	4	2	1	0	0	0	1	0	1
417	F102	372.465	2007	1		1	2	0	2	35	2	2	1	1	1	3	4	4	1	0	0	1	1	0	1
417	F102	875.969	2007						2	8						2	4	4	1	0
417	F102	1015.43	2007						2	1						9	4	4	1	0
417	F102		2007						1	53						9	2	4	2	1
417	F102	735.834	2007						2	54						2	2	2	2	1		0	0	0	0
417	F102	1533.77	2007						2	78						2		4	2	1		0	1	0	1
417	F102		2007						1	33						9		4	2	1
417	F102		2007						2	24						9		4	2	1
417	F102	484.401	2007						1	58						2	2	3	2	1		0	0	1	1
417	F102	305.666	2007						2	56						2	2	3	2	1		0	0	0	0
417	F102	695.533	2007						2	27						4	2	2	2	1		0	0	0	0
417	F102	1583.66	2007						1	21						2	2	4	2	1		0	0	0	0
417	F102	1113.67	2007						2	23						4	2	4	2	1		0	0	0	0
417	F102		2007						2	47						9		4
417	F102		2007						2	11						9		4
417	F102		2007						2	91						9		4
417	F102	1910.47	2007						2	18						3		3
417	F102	619.277	2007						1	53						2	3	3	2	1		0	0	0	0
417	F102	251.033	2007						2	73						2	1	3	2	1		0	0	0	0
417	F102	367.917	2007						2	50						2	3	3	2	1		1	0	0	1
417	F102	1583.66	2007						1	24						4	2	4	2	1		1	1	1	1
417	F102		2007						1	59						9	1	4	2	1
417	F102		2007						1	98						9	1	4	2	1
417	F102		2007						2	83						9	1	4	2	1
417	F102	919.792	2007						2	51						4	1	4	2	1		0	1	0	1
417	F102	2784.16	2007						2	23						4	1	1	2	1		0	0	0	0
417	F102	1391.07	2007				2	0	2	29						3	3	2	1	0		1	0	0	1
417	F102	871.326	2007						1	8						2	3	4	1	0
417	F102	875.969	2007						2	6						2	3	4	1	0
417	F102	1084.76	2007						1	25						4	3	1	1	0		0	0	0	0
417	F102	439.754	2007						2	48						2	3	4	1	0		0	0	0	0
417	F102	1583.66	2007						1	24						3	3	4	1	0		0	0	0	0
417	F102	506.668	2007						2	41						2	4	2	1	0		0	0	0	0
417	F102		2007						1	6						9	4	4	1	0
417	F102	1113.67	2007						2	22						4	3	1	1	0		0	0	0	0
406	F103	97.3237	2007						1	65						3	1	1	3	1		0	0	0	0
406	F103	109.146	2007						2	62						3	1	4	3	1		0	0	0	0
406	F103		2007						1	43						9	3	4	3	1
406	F103	266.024	2007	1		1	2	0	2	37	3	3	2	0	0	4	3	4	3	1	1	0	0	0	0
406	F103	166.179	2007						2	13						2	3	4	3	1				0
406	F103	166.179	2007						2	12						2	3	4	3	1				0
406	F103	124.465	2007						1	8						2	2	4	3	1
406	F103	441.005	2007	1	1		1	0	1	43	2	2	2	0	0	4	3	1	1	0	0	1	1	0	1
406	F103	271.407	2007	1		1	2	0	2	43	2	2	2	0	0	4	3	1	1	0	0	0	0	0	0
406	F103	247.774	2007						1	17						2	2	4	1	0
406	F103	166.179	2007						2	12						2	2	4	1	0				0
406	F103	266.619	2007						1	70						2		4	3	1		0	0	0	0
406	F103	109.146	2007						2	60						3	2	4	3	1		1	0	0	1
406	F103	294.003	2007	1	1		1	0	1	43	1	1	3	0	0	4	1	1	2	1	2	0	0	0	0
406	F103	136.932	2007						2	78						2	1	4	2	1		0	0	0	0
406	F103	180.938	2007	1		1	2	0	2	43	1	1	3	0	0	4	1	1	2	1	1	0	0	0	0
406	F103	247.774	2007						1	18						2	1	4	2	1
406	F103	97.3237	2007						1	66						4	1	4	2	1		0	0	0	0
406	F103	89.5258	2007						2	66						3	1	4	2	1		0	0	0	0
406	F103	221.152	2007	1	1		1	0	1	51	2	2	2	1	1	4	1	1	2	1	1	0	0	1	1
406	F103	157.042	2007	1		1	2	0	2	49	2	2	2	0	0	3	1	1	2	1	1	0	0	0	0
406	F103	248.384	2007						2	25						4	1	1	2	1		1	1	0	1
406	F103	156.06	2007						1	11						2	1	4	2	1
406	F103		2007						2	40						9	3	4	2	1
406	F103	247.774	2007						1	16						2	3	4	2	1				0
406	F103	156.06	2007						1	13						2	3	4	2	1				0
406	F103	126.741	2007						1	63						2	3	1	2	1		0	0	0	0
406	F103	109.146	2007						2	62						2	2	4	2	1		0	0	0	0
406	F103	124.465	2007						1	7						2	4	4	2	1
406	F103	145.049	2007						2	1						2	4	4	2	1
406	F103	308.221	2007	1	1		1	0	1	32	1	1	1	0	0	3	1	1	2	1	0	0	0	0	0
406	F103	248.384	2007				2	0	2	27						4	1	4	2	1		0	0	1	1
406	F103	119.441	2007						1	1						2	1	4	2	1
406	F103	88.8731	2007						1	74						4	4	4	2	1		0	0	0	0
406	F103	89.6471	2007						2	71						2	4	4	2	1		0	0	0	0
406	F103	221.152	2007						1	52						4	1	1	2	1		0	0	0	0
406	F103	131.388	2007						2	51						3	1	4	2	1		1	0	0	1
406	F103		2007						2	2						9		4
406	F103		2007						2	2						9		4
406	F103	361.876	2007	1		1	2	0	2	42	2	2	2	0	0	4	3	1	1	0	0	0	0	0	0
406	F103		2007						1	15						9	2	4	1	0
406	F103	332.357	2007						2	13						2	3	4	1	0
406	F103	156.06	2007						1	11						2	2	4	1	0
406	F103	268.941	2007						2	74						2	1	4	2	1		0	0	0	0
406	F103		2007						2	12						9	3	4	2	1
417	F104	975.82	2007	1		1	4	1	2	32	1	1	2	0	0	3	2	4	1	0	0	1	1	0	1
417	F104	766.952	2007						2	10						2	2	4	1	0
417	F104	466.983	2007						1	61						4	1	4	2	1		1	0	0	1
417	F104	402.196	2007						2	56						2	1	4	2	1		0	0	0	0
417	F104	1427.32	2007						1	28						4	2	2	2	1		0	0	0	0
417	F104	1135.66	2007						1	32						3	3	2	1	0		0	0	0	0
417	F104		2007						2	20						9		4
417	F104		2007						2	21						9		4
417	F104	975.82	2007	1		1	2	0	2	32	2	2	2	0	0	3	3	4	1	0	0	0	0	0	0
417	F104	574.433	2007						1	9						2	3	4	1	0
417	F104	577.494	2007						2	7						2	3	4	1	0
417	F104		2007						1	45						9	1	4	1	0
417	F104	2314.52	2007						2	47						2	1	4	1	0		0	0	0	0
417	F104		2007						2	21						9	1	4	1	0
417	F104		2007						1	40						9		4
417	F104		2007						2	38						9		4
417	F104		2007						2	11						9		4
417	F104		2007						2	9						9		4
417	F104		2007						1	2						9		4
417	F104	1427.32	2007						1	25						3	4	4	1	0		0	0	0	0
417	F104	1427.32	2007						1	25						3	4	4	1	0		0	0	0	0
417	F104	466.983	2007						1	61						4	1	4	2	1		0	0	0	0
417	F104	402.196	2007						2	56						2	1	4	2	1		0	0	0	0
417	F104	2083.78	2007						1	23						3	4	4	1	0		0	0	0	0
417	F104	402.196	2007						2	55						3	2	1	1	0		0	0	0	0
417	F104	666.675	2007	1		1	4	1	2	43	1	1	3	0	0	3	3	1	1	0	0	0	0	0	0
417	F104	658.375	2007						2	19						3	3	2	1	0		0	0	0	0
417	F104	975.82	2007	1		1	2	0	2	33	2	2	1	0	0	2	3	2	1	0	0	0	0	0	0
417	F104	577.494	2007						2	7						2	3	4	1	0
417	F104	577.494	2007						2	5						2	3	4	1	0
407	G101	994.178	2007	1		1	2	0	2	41	1	1	3	0	0	4	2	4	2	1	0	0	0	0	0
407	G101	1467.45	2007						2	14						2	2	4	2	1				0
407	G101	723.503	2007	1	1		1	0	1	45	2	2	3	1	1	2	1	3	1	0	0	0	0	0	0
407	G101	497.089	2007	1		1	2	0	2	41	2	2	3	0	0	2	1	3	1	0	0	0	0	0	0
407	G101	1094	2007						1	17						2	1	4	1	0				0
407	G101	733.727	2007						2	14						2	1	4	1	0				0
407	G101	730.846	2007	1		1	2	0	2	38	1	1	2	0	0	4	2	1	2	1	0	0	0	0	0
407	G101	1141.35	2007						2	10						2	2	4	2	1
407	G101		2007						1	8						9	2	4	2	1
407	G101	807.713	2007	1	1		1	0	1	44	2	2	1	0	0	3	2	1	2	1	1	0	0	0	0
407	G101	365.423	2007						2	38						3	2	4	2	1		0	0	0	0
407	G101	570.677	2007						2	11						2	2	4	2	1
407	G101	429.704	2007						2	5						2	1	4	2	1
407	G101	846.773	2007						1	33						3	1	3				0	0	0	0
407	G101	682.383	2007						2	28						4	1	4				0	0	0	0
407	G101	846.773	2007						1	32						4	1	3	2	1		0	0	1	1
407	G101	682.383	2007						2	29						4	1	4	2	1		0	0	0	0
407	G101	246.287	2007						2	74						2	1	4	2	1		0	1	0	1
407	G101	659.883	2007						1	36						4	1	1	2	1		0	0	0	0
407	G101	659.883	2007	1	1		1	0	1	39	2	2	1	0	0	4	3	3	2	1	0	0	0	0	0
407	G101	365.423	2007	1		1	2	0	2	35	2	2	1	0	0	4	3	4	2	1	0	0	0	0	0
407	G101	429.704	2007						2	8						2	3	4	2	1
407	G101	427.426	2007						1	6						2	3	4	2	1
407	G101	994.178	2007						2	41						3	2	3	2	1		0	0	0	0
407	G101		2007						2	13						9	2	4	2	1
407	G101		2007						2	10						9	2	4	2	1
407	G101	659.883	2007	1	1		1	0	1	36	2	2	1	0	0	4	2	1	1	0	0	1	1	0	1
407	G101	363.798	2007	1		1	2	0	2	32	2	2	1	1	1	3	2	4	1	0	0	1	1	0	1
407	G101	427.426	2007						1	7						2	2	4	1	0
407	G101	498.114	2007						2	3						2	2	4	1	0
407	G101	846.773	2007	1	1		1	0	1	32	2	2	1	0	0	3	1	3	1	0	0	0	0	0	0
407	G101	363.798	2007	1		1	2	0	2	31	2	2	1	0	0	3	1	4	1	0	0	0	0	0	0
407	G101	429.704	2007						2	8						2	1	4	1	0
407	G101	498.114	2007						2	4						2	1	4	1	0
407	G101	846.773	2007						1	31						3	3	3	2	1		0	0	0	0
407	G101	363.798	2007						2	31						3	3	4	2	1		1	0	0	1
407	G101	659.883	2007	1	1		1	0	1	37	2	2	1	0	0	3	3	3	1	0	0	0	0	0	0
407	G101	363.798	2007	1		1	2	0	2	32	2	2	1	0	0	3	3	4	1	0	0	0	0	1	1
407	G101	427.426	2007						1	8						2	3	4	1	0
407	G101	427.426	2007						1	6						2	3	4	1	0
407	G101		2007						1	44						9	4	4	2	1
407	G101	730.846	2007	1		1	2	0	2	38	3	3	1	1	1	4	4	4	2	1	1	1	0	0	1
407	G101	733.727	2007						2	12						2	3	4	2	1				0
407	G101	429.704	2007						2	7						2	3	4	2	1
407	G101	498.114	2007						2	4						2	3	4	2	1
407	G101	862.88	2007						2	48						3	3	4	2	1		0	0	0	0
407	G101	1364.77	2007						2	27						3	1	4	2	1		0	0	0	0
407	G101		2007						2	1						9	1	4	2	1
407	G101	363.798	2007	1		1	4	1	2	33	1	1	1	0	0	4	1	1	1	0	0	0	0	0	0
407	G101	659.883	2007	1	1		3	1	1	37	1	1	1	0	0	4	1	2	1	0	0	0	0	0	0
407	G101	498.114	2007						2	4						2	1	4	1	0
407	G101		2007						1	35						9	1	4	2	1
407	G101	727.596	2007	1		1	2	0	2	34	1	1	2	0	0	3	1	1	2	1	1	0	0	0	0
407	G101		2007						2	10						9	1	4	2	1
407	G101	859.408	2007						2	8						2	1	4	2	1
418	G102	966.487	2007	1	1		1	0	1	49	2	2	2	0	0	4	3	3	1	0	0	1	1	0	1
418	G102	664.033	2007	1		1	2	0	2	44	2	2	2	1	1	3	3	2	1	0	0	0	0	0	0
418	G102	804.804	2007						2	18						2	3	4	1	0
418	G102	690.345	2007						1	12						2	3	4	1	0				0
418	G102	1449.73	2007						1	49						3	2	1	2	1		0	0	0	0
418	G102	864.505	2007						2	49						3	2	4	2	1		0	0	0	0
418	G102		2007						2	24						9	2	4	2	1
418	G102	1269.7	2007						1	56						2	1	4	2	1		0	0	0	0
418	G102		2007						2	52						9	1	4	2	1
418	G102	436.315	2007						1	75						2	2	4	2	1		0	0	0	0
418	G102	964.375	2007						2	54						2	3	4	3	1		0	0	0	0
418	G102	329	2007						2	71						2	3	4	1	0		0	0	0	0
418	G102		2007						1	40						9	1	4	1	0
418	G102		2007						2	34						9	1	4	1	0
418	G102	369.011	2007						2	8						2	1	4	1	0
418	G102	1421.67	2007				1	0	1	27						3	4	3	1	0		0	0	0	0
418	G102	911.557	2007				2	0	2	26						2	4	4	1	0		0	0	0	0
418	G102	427.759	2007						2	2						2	4	4	1	0
418	G102	465.133	2007						1	61						2	3	3	2	1		0	0	0	0
418	G102	400.561	2007						2	64						2	3	4	2	1		0	0	0	0
418	G102		2007						1	55						9	3	4	1	0
418	G102	1328.07	2007	1		1	2	0	2	43	2	2	3	1	1	2	4	4	1	0	1	0	0	0	0
418	G102	3016.51	2007						1	23						3	3	3	1	0		0	0	0	0
418	G102		2007						1	22						9	3	4	1	0
418	G102	804.804	2007						2	18						3	3	2	1	0
418	G102	1328.07	2007	1		1	2	0	2	42	2	2	3	1	1	3	4	2	2	1	0	0	0	0	0
418	G102	1096.05	2007						1	18						3	4	3	2	1
418	G102	804.804	2007						2	16						2	4	4	2	1
418	G102	465.133	2007						1	62						2	4	3	1	0		0	0	0	0
418	G102	482.188	2007						2	53						2	4	3	1	0		0	0	0	0
418	G102	1446.56	2007						2	54						2	1	4	2	1		0	0	0	0
418	G102	1078.98	2007	1	1		1	0	1	43	2	2	2	0	0	3	1	1	2	1	0	0	0	0	0
418	G102	488.148	2007	1		1	2	0	2	38	2	2	2	0	0	4	1	4	2	1	0	0	0	0	0
418	G102	1096.05	2007						1	15						2	1	4	2	1
418	G102	690.345	2007						1	12						2	1	4	2	1
418	G102	658.001	2007						2	74						2	1	4	2	1		0	0	0	0
418	G102	2832.12	2007						1	26						4	2	1	2	1		0	0	0	0
418	G102	964.375	2007						2	54						2	3	4	2	1		0	0	0	0
418	G102	768.449	2007						2	47						3	4	3	2	1		0	0	0	0
418	G102	2767.37	2007						1	24						4	4	3	2	1		0	0	0	0
418	G102	2767.37	2007						1	21						3	4	3	2	1		0	0	0	0
418	G102	576.337	2007						2	49						2	4	4	1	0		1	1	0	1
418	G102	485.977	2007	1		1	4	1	2	33	1	1	2	0	0	3	5	2	1	0	0	0	0	0	0
418	G102	460.23	2007						1	11						2	5	4	1	0
419	H101	2559.94	2007						1	42						4	4	2	2	1		0	0	0	0
419	H101	2175.2	2007						2	38						3	4	2	2	1		0	0	0	0
419	H101		2007						2	72						9	4	4	2	1
419	H101		2007						2	6						9	4	4	2	1
419	H101		2007						1	10						9	4	4	2	1
419	H101	1785.1	2007						2	58						3	2	4	3	1		0	0	0	0
419	H101	2165.53	2007	1		1	2	0	2	34	1	1	1	0	0	4	4	4	1	0	0	0	0	0	0
419	H101	2163.28	2007						2	2						9	4	4	1	0
419	H101	972.117	2007						1	83						2	5	4	2	1		0	0	0	0
419	H101	892.457	2007						2	64						2	5	4	2	1		0	1	0	1
419	H101	2327.5	2007						1	10						2	3	4	2	1
419	H101	1856.29	2007						1	9						2	4	4	2	1
419	H101	1866.18	2007						2	7						2	4	4	2	1
419	H101		2007						2	44						9	4	4	2	1
419	H101	795.788	2007						1	67						2	4	4	2	1		0	0	0	0
419	H101	972.117	2007						1	80						2	5	4	1	0		0	0	0	0
419	H101	733.018	2007						2	74						3	5	3	1	0		0	1	0	1
419	H101	2153.35	2007	1	1		1	0	1	49	1	1	3	0	0	4	1	1	2	1	2	0	0	0	0
419	H101	1479.48	2007	1		1	2	0	2	43	1	1	3	1	1	4	1	1	2	1	1	0	0	0	0
419	H101	1119.65	2007						2	79						2	1	4	2	1		1	1	0	1
419	H101	2542.92	2007						1	13						2	1	4	2	1				0
419	H101		2007						1	12						9	1	4	2	1
419	H101		2007						2	29						9	2	4	1	0
419	H101	1944.23	2007						1	75						2	1	4	1	0		0	0	0	0
419	H101	1464.05	2007						2	69						2	1	4	1	0		0	0	0	0
419	H101		2007						1	2						9	2	4	1	0
419	H101	795.788	2007						1	67						2	4	4	2	1		0	0	0	0
419	H101	892.457	2007						2	63						2	4	4	2	1		0	0	0	0
419	H101	2492.39	2007						2	64						3	2	4	2	1		1	1	0	1
419	H101	2801.35	2007						2	22						3	2	2	2	1		0	0	1	1
419	H101	1808.3	2007						1	52						2	2	1	2	1		0	0	0	0
419	H101	1074.32	2007						2	52						2	2	3	2	1		0	0	0	0
419	H101	2520.24	2007						1	30						4	1	1	1	0		0	0	0	0
419	H101	972.117	2007						1	88						4	1	4	3	1		0	0	0	0
408	H102	1850.15	2007	1	1		1	0	1	46	1	1	3	0	0	4	1	2	1	0	0	0	0	0	0
408	H102	1103.29	2007	1		1	2	0	2	46	1	1	3	0	0	4	1	1	1	0	0	0	0	0	0
408	H102	2308	2007						1	15						2	1	4	1	0				0
408	H102	1553.68	2007	1	1		1	0	1	50	1	1	3	1	1	2	3	3	2	1	0	0	0	0	0
408	H102	1103.29	2007	1		1	2	0	2	47	1	1	3	0	0	2	2	3	2	1	0	0	0	0	0
408	H102	1694.7	2007						2	18						2	3	4	2	1
408	H102	2065.49	2007	1	1		1	0	1	40	2	2	1	1	1	4	1	1	2	1	0	0	0	0	0
408	H102	934.465	2007	1		1	2	0	2	35	2	2	1	0	0	4	1	4	2	1	0	0	1	0	1
408	H102	1030.56	2007						1	8						2	1	4	2	1
408	H102	1030.56	2007						1	6						2	1	4	2	1
408	H102		2007						2	32						9	3	4	1	0
408	H102	2592.33	2007						1	32						4	3	1	1	0		0	0	0	0
408	H102	1850.15	2007	1	1		1	0	1	46	2	2	3	0	0	3	4	4	2	1	0	0	0	0	0
[truncated: 56,424 more rows]
